# Supplementary material for: N′-[(E)-2-Chloro­benzyl­idene]-2-(6-meth­oxy­naphthalen-2-yl)propano­hydrazide
Source: Acta Crystallogr Sect E Struct Rep Online. 2014 May 3;70(Pt 6):o631–2. doi: 10.1107/S1600536814008629 (PMC4051055; doi:10.1107/S1600536814008629)
Supplement: Supplementary file 1 [file e-70-0o631-sup1.cif]

##############################################################################
#                                                                            #
# This CIF contains the data in a paper accepted for publication in          #
# Acta Crystallographica Section E. It conforms to the requirements of       #
# Notes for Authors for Acta Crystallographica Section E, and has been       #
# peer reviewed under the auspices of the IUCr Commission on Journals.       #
#                                                                            #
# Full details of the Crystallographic Information File format               #
# are given in the paper "The Crystallographic Information File (CIF):       #
# a New Standard Archive File for Crystallography" by S. R. Hall, F. H.      #
# Allen and I. D. Brown [Acta Cryst. (1991), A47, 655-685].                  #
#                                                                            #
# The current version of the core CIF dictionary is obtainable from          #
# ftp://ftp.iucr.org/pub/cif_core.dic.                                       #
#                                                                            #
# Software is freely available for graphical display of the structure(s)     #
# in this CIF. For information consult the CIF software page                 #
# http://www.iucr.org/resources/cif/software.                                #
#                                                                            #
# This file may be used for bona fide research purposes within the           #
# scientific community so long as proper attribution is given to the journal # 
# article from which it was obtained.                                        #
#                                                                            #
##############################################################################
data_global
_audit_creation_method     'PLATON <TABLE ACC> option'
_journal_date_recd_electronic     2014-04-10
_journal_date_accepted     2014-04-16
_journal_name_full     'Acta Crystallographica, Section E'
_journal_year     2014
_journal_volume     70
_journal_issue      6
_journal_page_first     o631
_journal_page_last     o632
_journal_paper_category     QO
_journal_paper_doi     10.1107/S1600536814008629
_journal_coeditor_code     SJ5398
_publ_contact_author_name     'Mustafa R. Albayati'
_publ_contact_author_address
;
Kirkuk University,
College of Science,
Department of Chemistry,
Kirkuk,
Iraq
;
_publ_contact_author_email     'shaabankamel@yahoo.com'
_publ_contact_author_fax     ?
_publ_contact_author_phone     ?
_publ_section_title
;\
<i>N</i>'-[(<i>E</i>)-2-Chlorobenzylidene]-2-(6-methoxynaphthalen-2-yl)\
propanohydrazide
;
loop_
    _publ_author_name
    _publ_author_address
    'Joel T. Mague'
;
Department of Chemistry,
Tulane University,
New Orleans,
LA 70118,
USA
;
    'Mohamed, Shaaban K.'
;
Chemistry and Environmental Division,
Manchester Metropolitan University,
Manchester M1 5GD,
England
Chemistry Department,
Faculty of Science,
Minia University,
61519 El-Minia,
Egypt
;
    'Akkurt, Mehmet'
;
Department of Physics,
Faculty of Sciences,
Erciyes University,
38039 Kayseri,
Turkey
;
    'Herman Potgieter'
;
Analytical Development Division,
Manchester Metropolitan University,
Manchester M1 5GD,
England
;
    'Mustafa R. Albayati'
;
Kirkuk University,
College of Science,
Department of Chemistry,
Kirkuk,
Iraq
;
data_I
_database_code_depnum_ccdc_archive     'CCDC 997601'
_chemical_name_systematic
;\
<i>N</i>'-[(<i>E</i>)-2-Chlorobenzylidene]-2-(6-methoxynaphthalen-\
2-yl)propanohydrazide
;
_chemical_name_common     ?
_chemical_formula_moiety     'C21 H19 Cl N2 O2'
_chemical_formula_sum     'C21 H19 Cl N2 O2'
_chemical_formula_structural     ?
_chemical_formula_iupac     'C21 H19 Cl N2 O2'
_chemical_formula_weight     366.83
_chemical_melting_point     ?
_symmetry_cell_setting     monoclinic
_symmetry_space_group_name_H-M     'P 21'
_symmetry_space_group_name_Hall     'P 2yb'
loop_
    _symmetry_equiv_pos_site_id
    _symmetry_equiv_pos_as_xyz
    1 x,y,z
    2 -x,1/2+y,-z
_cell_length_a     6.5703(2)
_cell_length_b     8.6166(2)
_cell_length_c     16.3411(4)
_cell_angle_alpha     90
_cell_angle_beta     98.6850(9)
_cell_angle_gamma     90
_cell_volume     914.52(4)
_cell_formula_units_Z     2
_cell_measurement_reflns_used     9961
_cell_measurement_theta_min     2.74
_cell_measurement_theta_max     68.22
_cell_measurement_temperature     100(2)
_cell_special_details
;
;
_exptl_crystal_description     'plate'
_exptl_crystal_colour     'colourless'
_exptl_crystal_size_max     0.230
_exptl_crystal_size_mid     0.090
_exptl_crystal_size_min     0.020
_exptl_crystal_size_rad     ?
_exptl_crystal_density_diffrn     1.332
_exptl_crystal_density_meas     ?
_exptl_crystal_density_method     'Not Measured'
_exptl_crystal_F_000     384
_exptl_absorpt_coefficient_mu     1.989
_exptl_absorpt_correction_type     multi-scan
_exptl_absorpt_process_details     '(<i>SADABS</i>; Bruker, 2013)'
_exptl_absorpt_correction_T_min     0.87
_exptl_absorpt_correction_T_max     0.96
_exptl_special_details
;
;
_diffrn_ambient_temperature     100(2)
_diffrn_radiation_type     CuK\a
_diffrn_radiation_wavelength     1.54178
_diffrn_radiation_monochromator     mirror
_diffrn_measurement_device_type     'Bruker D8 VENTURE PHOTON 100 CMOS'
_diffrn_measurement_method     '\w and \f scans'
_diffrn_detector_area_resol_mean     10.4167
_diffrn_reflns_number     13492
_diffrn_reflns_av_R_equivalents     0.0299
_diffrn_reflns_av_sigmaI/netI     0.0309
_diffrn_reflns_theta_min     2.73
_diffrn_reflns_theta_max     68.22
_diffrn_reflns_theta_full     68.21
_diffrn_measured_fraction_theta_max     0.997
_diffrn_measured_fraction_theta_full     0.997
_diffrn_reflns_limit_h_min     -7
_diffrn_reflns_limit_h_max     7
_diffrn_reflns_limit_k_min     -9
_diffrn_reflns_limit_k_max     10
_diffrn_reflns_limit_l_min     -19
_diffrn_reflns_limit_l_max     19
_diffrn_reflns_reduction_process
;
;
_refine_special_details
;
Refinement on <i>F</i>^2^ for ALL reflections except those flagged by the user
for potential systematic errors. Weighted <i>R</i>-factors <i>wR</i> and all
goodnesses of fit <i>S</i> are based on <i>F</i>^2^, conventional
<i>R</i>-factors <i>R</i> are based on <i>F</i>, with <i>F</i> set to zero for
negative <i>F</i>^2^. The observed criterion of <i>F</i>^2^ > \s(<i>F</i>^2^)
is used only for calculating -<i>R</i>-factor-obs <i>etc</i>. and is not
relevant to the choice of reflections for refinement. <i>R</i>-factors based
on <i>F</i>^2^ are statistically about twice as large as those based on
<i>F</i>, and <i>R</i>-factors based on ALL data will be even larger.
;
_reflns_number_total     3243
_reflns_number_gt     3122
_reflns_threshold_expression     I>2\s(I)
_refine_ls_structure_factor_coef     Fsqd
_refine_ls_matrix_type     full
_refine_ls_R_factor_all     0.0276
_refine_ls_R_factor_gt     0.0260
_refine_ls_wR_factor_gt     0.0625
_refine_ls_wR_factor_ref     0.0635
_refine_ls_goodness_of_fit_ref     1.053
_refine_ls_restrained_S_all     1.053
_refine_ls_number_reflns     3243
_refine_ls_number_parameters     237
_refine_ls_number_restraints     1
_refine_ls_number_constraints     ?
_refine_ls_hydrogen_treatment     constr
_refine_ls_weighting_scheme     calc
_refine_ls_weighting_details
              'w=1/[\s^2^(Fo^2^)+(0.0303P)^2^+0.1372P] where P=(Fo^2^+2Fc^2^)/3'
_atom_sites_solution_hydrogens     mixed
_atom_sites_solution_primary     direct
_atom_sites_solution_secondary     difmap
_refine_ls_shift/su_max     0.001
_refine_ls_shift/su_mean     0.000
_refine_diff_density_max     0.202
_refine_diff_density_min     -0.124
_refine_ls_extinction_method     'none'
_refine_ls_abs_structure_details
;
Flack parameter determined using 1358 quotients
[(<i>I</i>^+^)-(<i>I</i>^-^)]/[(<i>I</i>^+^)+(<i>I</i>^-^)]
(Parsons <i>et al.</i>, 2013)
;
_refine_ls_abs_structure_Flack     0.056(5)
loop_
    _atom_type_symbol
    _atom_type_description
    _atom_type_scat_dispersion_real
    _atom_type_scat_dispersion_imag
    _atom_type_scat_source
    C C 0.0181 0.0091 ' International Tables Vol C Tables 4.2.6.8 and 6.1.1.4'
    H H 0.0000 0.0000 ' International Tables Vol C Tables 4.2.6.8 and 6.1.1.4'
    Cl Cl 0.3639 0.7018 ' International Tables Vol C Tables 4.2.6.8 and 6.1.1.4'
    N N 0.0311 0.0180 ' International Tables Vol C Tables 4.2.6.8 and 6.1.1.4'
    O O 0.0492 0.0322 ' International Tables Vol C Tables 4.2.6.8 and 6.1.1.4'
_computing_data_collection     '<i>APEX2</i> (Bruker, 2013)'
_computing_cell_refinement     '<i>SAINT</i> (Bruker, 2013)'
_computing_data_reduction     '<i>SAINT</i>  (Bruker, 2013)'
_computing_structure_solution     '<i>SHELXT</i> (Sheldrick, 2008)'
_computing_structure_refinement     '<i>SHELXL</i> (Sheldrick, 2008)'
_computing_molecular_graphics     '<i>DIAMOND</i> (Brandenburg & Putz, 2012)'
_computing_publication_material     '<i>SHELXTL</i> (Sheldrick, 2008)'
loop_
    _atom_site_type_symbol
    _atom_site_label
    _atom_site_fract_x
    _atom_site_fract_y
    _atom_site_fract_z
    _atom_site_U_iso_or_equiv
    _atom_site_thermal_displace_type
    _atom_site_calc_flag
    _atom_site_refinement_flags
    _atom_site_occupancy
    _atom_site_disorder_assembly
    _atom_site_disorder_group
    Cl Cl1 1.26515(8) 0.49714(7) 0.64924(3) 0.0316(2) Uani d . 1.000 . .
    O O1 0.4688(2) 1.0112(2) -0.00565(9) 0.0298(5) Uani d . 1.000 . .
    O O2 0.3102(2) 0.82203(18) 0.49852(9) 0.0270(5) Uani d . 1.000 . .
    N N1 0.5530(3) 0.6307(2) 0.51581(11) 0.0228(6) Uani d . 1.000 . .
    N N2 0.6679(3) 0.7022(2) 0.58251(11) 0.0244(6) Uani d . 1.000 . .
    C C1 0.6649(4) 0.9724(4) -0.02662(17) 0.0422(9) Uani d . 1.000 . .
    C C2 0.4163(3) 0.9427(3) 0.06423(14) 0.0246(7) Uani d . 1.000 . .
    C C3 0.2255(3) 0.9925(3) 0.08485(12) 0.0251(6) Uani d . 1.000 . .
    C C4 0.1563(3) 0.9358(3) 0.15342(14) 0.0255(7) Uani d . 1.000 . .
    C C5 0.2726(3) 0.8254(3) 0.20542(13) 0.0217(6) Uani d . 1.000 . .
    C C6 0.2070(3) 0.7663(3) 0.27802(14) 0.0227(7) Uani d . 1.000 . .
    C C7 0.3221(3) 0.6596(2) 0.32769(14) 0.0220(6) Uani d . 1.000 . .
    C C8 0.5082(3) 0.6063(3) 0.30327(14) 0.0245(7) Uani d . 1.000 . .
    C C9 0.5762(3) 0.6609(3) 0.23431(14) 0.0246(7) Uani d . 1.000 . .
    C C10 0.4627(3) 0.7741(2) 0.18331(14) 0.0227(6) Uani d . 1.000 . .
    C C11 0.5318(3) 0.8356(3) 0.11192(14) 0.0235(6) Uani d . 1.000 . .
    C C12 0.2624(3) 0.5983(3) 0.40812(13) 0.0231(7) Uani d . 1.000 . .
    C C13 0.0309(3) 0.5967(3) 0.41077(14) 0.0272(7) Uani d . 1.000 . .
    C C14 0.3743(3) 0.6955(2) 0.47855(14) 0.0226(7) Uani d . 1.000 . .
    C C15 0.8290(3) 0.6268(3) 0.61428(14) 0.0236(7) Uani d . 1.000 . .
    C C16 0.9609(3) 0.6871(3) 0.68768(14) 0.0243(7) Uani d . 1.000 . .
    C C17 0.8874(4) 0.7958(3) 0.73949(14) 0.0294(8) Uani d . 1.000 . .
    C C18 1.0113(4) 0.8504(3) 0.80960(15) 0.0353(8) Uani d . 1.000 . .
    C C19 1.2109(4) 0.7965(3) 0.82972(16) 0.0387(9) Uani d . 1.000 . .
    C C20 1.2888(4) 0.6892(3) 0.77994(16) 0.0330(8) Uani d . 1.000 . .
    C C21 1.1634(4) 0.6351(3) 0.70945(15) 0.0276(7) Uani d . 1.000 . .
    H H1 0.58750 0.53150 0.50470 0.0270 Uiso d RU 1.000 . .
    H H1A 0.77230 0.99770 0.01990 0.0630 Uiso c RU 1.000 . .
    H H1B 0.68830 1.03170 -0.07550 0.0630 Uiso c RU 1.000 . .
    H H1C 0.66940 0.86110 -0.03860 0.0630 Uiso c RU 1.000 . .
    H H3 0.14500 1.06600 0.05070 0.0300 Uiso c RU 1.000 . .
    H H4 0.02800 0.97060 0.16660 0.0310 Uiso c RU 1.000 . .
    H H6 0.08020 0.80120 0.29270 0.0270 Uiso c RU 1.000 . .
    H H8 0.58740 0.53030 0.33610 0.0290 Uiso c RU 1.000 . .
    H H9 0.70180 0.62280 0.22000 0.0300 Uiso c RU 1.000 . .
    H H11 0.65930 0.80210 0.09730 0.0280 Uiso c RU 1.000 . .
    H H12 0.31390 0.48930 0.41570 0.0280 Uiso c RU 1.000 . .
    H H13A 0.00370 0.53980 0.45990 0.0410 Uiso c RU 1.000 . .
    H H13B -0.04030 0.54570 0.36090 0.0410 Uiso c RU 1.000 . .
    H H13C -0.01910 0.70350 0.41320 0.0410 Uiso c RU 1.000 . .
    H H15 0.86290 0.53170 0.59020 0.0280 Uiso c RU 1.000 . .
    H H17 0.75010 0.83280 0.72640 0.0350 Uiso c RU 1.000 . .
    H H18 0.95920 0.92500 0.84390 0.0420 Uiso c RU 1.000 . .
    H H19 1.29500 0.83360 0.87820 0.0460 Uiso c RU 1.000 . .
    H H20 1.42620 0.65270 0.79360 0.0400 Uiso c RU 1.000 . .
loop_
    _atom_site_aniso_label
    _atom_site_aniso_U_11
    _atom_site_aniso_U_22
    _atom_site_aniso_U_33
    _atom_site_aniso_U_12
    _atom_site_aniso_U_13
    _atom_site_aniso_U_23
    Cl1 0.0219(3) 0.0340(3) 0.0383(3) 0.0029(2) 0.0027(2) 0.0080(3)
    O1 0.0250(8) 0.0373(9) 0.0268(8) 0.0025(8) 0.0030(6) 0.0061(8)
    O2 0.0245(8) 0.0235(8) 0.0314(9) 0.0027(7) -0.0005(6) 0.0002(7)
    N1 0.0203(10) 0.0203(9) 0.0262(10) 0.0012(7) -0.0014(7) -0.0004(7)
    N2 0.0211(9) 0.0251(10) 0.0256(10) -0.0019(7) -0.0007(8) 0.0014(8)
    C1 0.0297(13) 0.0577(19) 0.0408(14) 0.0070(12) 0.0104(11) 0.0197(13)
    C2 0.0245(12) 0.0266(12) 0.0214(11) -0.0034(8) -0.0003(9) -0.0032(8)
    C3 0.0248(11) 0.0244(10) 0.0242(10) 0.0035(10) -0.0023(8) 0.0000(10)
    C4 0.0208(11) 0.0283(11) 0.0260(12) 0.0053(9) -0.0012(9) -0.0028(9)
    C5 0.0204(11) 0.0210(11) 0.0224(11) 0.0010(9) -0.0011(8) -0.0044(9)
    C6 0.0168(11) 0.0247(11) 0.0258(12) 0.0018(8) 0.0009(9) -0.0050(9)
    C7 0.0193(11) 0.0215(11) 0.0242(11) -0.0021(8) -0.0003(9) -0.0037(8)
    C8 0.0199(11) 0.0211(11) 0.0310(12) 0.0018(8) -0.0005(9) 0.0013(9)
    C9 0.0168(11) 0.0235(11) 0.0331(13) 0.0031(8) 0.0028(9) -0.0031(9)
    C10 0.0198(11) 0.0213(11) 0.0258(11) -0.0007(8) -0.0005(9) -0.0065(8)
    C11 0.0195(11) 0.0240(11) 0.0267(11) 0.0008(9) 0.0023(9) -0.0038(9)
    C12 0.0190(11) 0.0212(11) 0.0279(12) 0.0016(8) -0.0001(9) 0.0021(9)
    C13 0.0211(12) 0.0328(13) 0.0272(12) -0.0011(9) 0.0016(10) 0.0029(10)
    C14 0.0194(11) 0.0225(11) 0.0261(12) 0.0002(8) 0.0039(9) 0.0026(9)
    C15 0.0215(11) 0.0234(11) 0.0258(12) -0.0004(9) 0.0033(9) 0.0032(9)
    C16 0.0252(12) 0.0234(12) 0.0237(11) -0.0035(8) 0.0016(9) 0.0054(8)
    C17 0.0321(13) 0.0267(13) 0.0285(13) -0.0022(9) 0.0019(10) 0.0045(9)
    C18 0.0487(16) 0.0289(14) 0.0279(13) -0.0086(11) 0.0045(11) -0.0003(10)
    C19 0.0438(16) 0.0399(16) 0.0281(13) -0.0181(12) -0.0080(11) 0.0046(11)
    C20 0.0269(12) 0.0356(14) 0.0328(14) -0.0107(10) -0.0071(10) 0.0107(10)
    C21 0.0250(12) 0.0283(13) 0.0285(12) -0.0051(9) 0.0006(10) 0.0092(9)
_geom_special_details
;
Bond distances, angles <i>etc</i>. have been calculated using the rounded
fractional coordinates. All su's are estimated from the variances of the
(full) variance-covariance matrix. The cell e.s.d.'s are taken into account in
the estimation of distances, angles and torsion angles
;
loop_
    _geom_bond_atom_site_label_1
    _geom_bond_atom_site_label_2
    _geom_bond_site_symmetry_1
    _geom_bond_site_symmetry_2
    _geom_bond_distance
    _geom_bond_publ_flag
    Cl1 C21 . . 1.740(3) no
    O1 C1 . . 1.422(3) no
    O1 C2 . . 1.375(3) no
    O2 C14 . . 1.231(2) no
    N1 N2 . . 1.374(3) no
    N1 C14 . . 1.358(3) no
    N2 C15 . . 1.283(3) no
    N1 H1 . . 0.9100 no
    C2 C11 . . 1.362(3) no
    C2 C3 . . 1.413(3) no
    C3 C4 . . 1.362(3) no
    C4 C5 . . 1.419(3) no
    C5 C6 . . 1.417(3) no
    C5 C10 . . 1.422(3) no
    C6 C7 . . 1.375(3) no
    C7 C12 . . 1.522(3) no
    C7 C8 . . 1.419(3) no
    C8 C9 . . 1.358(3) no
    C9 C10 . . 1.419(3) no
    C10 C11 . . 1.417(3) no
    C12 C13 . . 1.528(3) no
    C12 C14 . . 1.520(3) no
    C15 C16 . . 1.465(3) no
    C16 C21 . . 1.398(3) no
    C16 C17 . . 1.397(3) no
    C17 C18 . . 1.384(3) no
    C18 C19 . . 1.383(4) no
    C19 C20 . . 1.380(4) no
    C20 C21 . . 1.392(4) no
    C1 H1A . . 0.9800 no
    C1 H1B . . 0.9800 no
    C1 H1C . . 0.9800 no
    C3 H3 . . 0.9500 no
    C4 H4 . . 0.9500 no
    C6 H6 . . 0.9500 no
    C8 H8 . . 0.9500 no
    C9 H9 . . 0.9500 no
    C11 H11 . . 0.9500 no
    C12 H12 . . 1.0000 no
    C13 H13A . . 0.9800 no
    C13 H13B . . 0.9800 no
    C13 H13C . . 0.9800 no
    C15 H15 . . 0.9500 no
    C17 H17 . . 0.9500 no
    C18 H18 . . 0.9500 no
    C19 H19 . . 0.9500 no
    C20 H20 . . 0.9500 no
loop_
    _geom_angle_atom_site_label_1
    _geom_angle_atom_site_label_2
    _geom_angle_atom_site_label_3
    _geom_angle_site_symmetry_1
    _geom_angle_site_symmetry_2
    _geom_angle_site_symmetry_3
    _geom_angle
    _geom_angle_publ_flag
    C1 O1 C2 . . . 116.70(19) no
    N2 N1 C14 . . . 120.35(17) no
    N1 N2 C15 . . . 114.50(18) no
    N2 N1 H1 . . . 117.00 no
    C14 N1 H1 . . . 121.00 no
    O1 C2 C3 . . . 114.2(2) no
    O1 C2 C11 . . . 125.31(19) no
    C3 C2 C11 . . . 120.5(2) no
    C2 C3 C4 . . . 120.4(2) no
    C3 C4 C5 . . . 121.10(19) no
    C6 C5 C10 . . . 119.4(2) no
    C4 C5 C6 . . . 122.54(19) no
    C4 C5 C10 . . . 118.05(19) no
    C5 C6 C7 . . . 121.66(19) no
    C6 C7 C8 . . . 118.1(2) no
    C6 C7 C12 . . . 123.46(18) no
    C8 C7 C12 . . . 118.43(18) no
    C7 C8 C9 . . . 121.8(2) no
    C8 C9 C10 . . . 121.1(2) no
    C5 C10 C11 . . . 119.72(19) no
    C9 C10 C11 . . . 122.36(19) no
    C5 C10 C9 . . . 117.92(19) no
    C2 C11 C10 . . . 120.28(19) no
    C7 C12 C14 . . . 107.72(18) no
    C7 C12 C13 . . . 114.52(18) no
    C13 C12 C14 . . . 110.68(18) no
    N1 C14 C12 . . . 113.54(17) no
    O2 C14 C12 . . . 122.90(19) no
    O2 C14 N1 . . . 123.55(19) no
    N2 C15 C16 . . . 120.1(2) no
    C17 C16 C21 . . . 117.6(2) no
    C15 C16 C17 . . . 121.2(2) no
    C15 C16 C21 . . . 121.2(2) no
    C16 C17 C18 . . . 121.1(2) no
    C17 C18 C19 . . . 120.1(2) no
    C18 C19 C20 . . . 120.5(2) no
    C19 C20 C21 . . . 119.1(2) no
    C16 C21 C20 . . . 121.7(2) no
    Cl1 C21 C16 . . . 120.48(19) no
    Cl1 C21 C20 . . . 117.8(2) no
    O1 C1 H1A . . . 109.00 no
    O1 C1 H1B . . . 109.00 no
    O1 C1 H1C . . . 110.00 no
    H1A C1 H1B . . . 109.00 no
    H1A C1 H1C . . . 109.00 no
    H1B C1 H1C . . . 110.00 no
    C2 C3 H3 . . . 120.00 no
    C4 C3 H3 . . . 120.00 no
    C3 C4 H4 . . . 119.00 no
    C5 C4 H4 . . . 119.00 no
    C5 C6 H6 . . . 119.00 no
    C7 C6 H6 . . . 119.00 no
    C7 C8 H8 . . . 119.00 no
    C9 C8 H8 . . . 119.00 no
    C8 C9 H9 . . . 119.00 no
    C10 C9 H9 . . . 119.00 no
    C2 C11 H11 . . . 120.00 no
    C10 C11 H11 . . . 120.00 no
    C7 C12 H12 . . . 108.00 no
    C13 C12 H12 . . . 108.00 no
    C14 C12 H12 . . . 108.00 no
    C12 C13 H13A . . . 109.00 no
    C12 C13 H13B . . . 109.00 no
    C12 C13 H13C . . . 110.00 no
    H13A C13 H13B . . . 109.00 no
    H13A C13 H13C . . . 109.00 no
    H13B C13 H13C . . . 110.00 no
    N2 C15 H15 . . . 120.00 no
    C16 C15 H15 . . . 120.00 no
    C16 C17 H17 . . . 119.00 no
    C18 C17 H17 . . . 119.00 no
    C17 C18 H18 . . . 120.00 no
    C19 C18 H18 . . . 120.00 no
    C18 C19 H19 . . . 120.00 no
    C20 C19 H19 . . . 120.00 no
    C19 C20 H20 . . . 120.00 no
    C21 C20 H20 . . . 120.00 no
loop_
    _geom_torsion_atom_site_label_1
    _geom_torsion_atom_site_label_2
    _geom_torsion_atom_site_label_3
    _geom_torsion_atom_site_label_4
    _geom_torsion_site_symmetry_1
    _geom_torsion_site_symmetry_2
    _geom_torsion_site_symmetry_3
    _geom_torsion_site_symmetry_4
    _geom_torsion
    _geom_torsion_publ_flag
    C1 O1 C2 C3 . . . . 176.4(2) no
    C1 O1 C2 C11 . . . . -3.6(3) no
    C14 N1 N2 C15 . . . . 177.4(2) no
    N2 N1 C14 O2 . . . . 3.6(3) no
    N2 N1 C14 C12 . . . . -177.67(18) no
    N1 N2 C15 C16 . . . . -177.67(19) no
    O1 C2 C3 C4 . . . . -178.9(2) no
    C11 C2 C3 C4 . . . . 1.0(4) no
    O1 C2 C11 C10 . . . . 179.3(2) no
    C3 C2 C11 C10 . . . . -0.7(4) no
    C2 C3 C4 C5 . . . . -0.3(4) no
    C3 C4 C5 C6 . . . . 178.8(2) no
    C3 C4 C5 C10 . . . . -0.8(3) no
    C4 C5 C6 C7 . . . . -179.9(2) no
    C10 C5 C6 C7 . . . . -0.4(3) no
    C4 C5 C10 C9 . . . . -178.5(2) no
    C4 C5 C10 C11 . . . . 1.1(3) no
    C6 C5 C10 C9 . . . . 2.0(3) no
    C6 C5 C10 C11 . . . . -178.4(2) no
    C5 C6 C7 C8 . . . . -1.5(3) no
    C5 C6 C7 C12 . . . . 177.2(2) no
    C6 C7 C8 C9 . . . . 1.8(3) no
    C12 C7 C8 C9 . . . . -177.0(2) no
    C6 C7 C12 C13 . . . . 28.5(3) no
    C6 C7 C12 C14 . . . . -95.1(2) no
    C8 C7 C12 C13 . . . . -152.7(2) no
    C8 C7 C12 C14 . . . . 83.7(2) no
    C7 C8 C9 C10 . . . . -0.2(4) no
    C8 C9 C10 C5 . . . . -1.7(3) no
    C8 C9 C10 C11 . . . . 178.7(2) no
    C5 C10 C11 C2 . . . . -0.4(3) no
    C9 C10 C11 C2 . . . . 179.2(2) no
    C7 C12 C14 O2 . . . . 82.8(2) no
    C7 C12 C14 N1 . . . . -95.9(2) no
    C13 C12 C14 O2 . . . . -43.1(3) no
    C13 C12 C14 N1 . . . . 138.2(2) no
    N2 C15 C16 C17 . . . . 20.3(3) no
    N2 C15 C16 C21 . . . . -161.3(2) no
    C15 C16 C17 C18 . . . . 178.8(2) no
    C21 C16 C17 C18 . . . . 0.3(4) no
    C15 C16 C21 Cl1 . . . . 0.3(3) no
    C15 C16 C21 C20 . . . . -178.7(2) no
    C17 C16 C21 Cl1 . . . . 178.83(19) no
    C17 C16 C21 C20 . . . . -0.2(4) no
    C16 C17 C18 C19 . . . . -0.5(4) no
    C17 C18 C19 C20 . . . . 0.6(4) no
    C18 C19 C20 C21 . . . . -0.4(4) no
    C19 C20 C21 Cl1 . . . . -178.8(2) no
    C19 C20 C21 C16 . . . . 0.2(4) no
loop_
    _geom_hbond_atom_site_label_D
    _geom_hbond_atom_site_label_H
    _geom_hbond_atom_site_label_A
    _geom_hbond_site_symmetry_A
    _geom_hbond_distance_DH
    _geom_hbond_distance_HA
    _geom_hbond_distance_DA
    _geom_hbond_angle_DHA
    _geom_hbond_publ_flag
    N1 H1 O2 2_646 0.91 1.93 2.829(2) 169 yes
    C12 H12 N2 2_646 1.00 2.48 3.444(3) 163 yes
    C15 H15 O2 2_646 0.95 2.48 3.259(3) 139 yes
    C19 H19 O1 1_656 0.95 2.57 3.486(3) 163 yes
_iucr_refine_instructions_details
;
TITL SKM045_0m in P2(1)
CELL  1.54178   6.5703   8.6166  16.3411   90.000   98.685   90.000
ZERR    2.00   0.00020   0.00020   0.00040   0.0000   0.0009   0.0000
LATT -1
SYMM -X, 1/2+Y, -Z
SFAC C  H  N  O  Cl
UNIT 42  38  4  4  2
REM Solution 1  R1  0.083  Rweak  0.026,  Alpha= 0.0025  in P2(1)
REM Flack x=  0.078 ( 0.006 ) from Parsons' quotients
REM Formula:  C21 N2 O2 Cl
L.S. 5
BOND $H
FMAP 2
PLAN 5
ACTA 136.42
SIZE 0.02 0.09 0.23
TEMP -173
MPLA C2 > C11
MPLA C16 > C21
EQIV $1 -x+1, y-1/2, -z+1
HTAB N1 O2_$1
HTAB C12 N2_$1
HTAB C15 O2_$1
CONF
WGHT    0.030300    0.137200
FVAR       1.16624
CL1   5    1.265148    0.497145    0.649237    11.00000    0.02187    0.03395 =
         0.03830    0.00797    0.00274    0.00289
O1    4    0.468774    1.011175   -0.005648    11.00000    0.02499    0.03726 =
         0.02676    0.00611    0.00301    0.00254
O2    4    0.310248    0.822028    0.498515    11.00000    0.02454    0.02351 =
         0.03139    0.00022   -0.00054    0.00269
N1    3    0.553017    0.630709    0.515808    11.00000    0.02035    0.02033 =
         0.02615   -0.00038   -0.00144    0.00122
AFIX   3
H1    2    0.587498    0.531469    0.504726    11.00000   -1.20000
AFIX   0
N2    3    0.667894    0.702212    0.582511    11.00000    0.02107    0.02508 =
         0.02562    0.00143   -0.00071   -0.00189
C1    1    0.664950    0.972403   -0.026624    11.00000    0.02972    0.05771 =
         0.04078    0.01970    0.01035    0.00696
AFIX 137
H1A   2    0.772321    0.997713    0.019860    11.00000   -1.50000
H1B   2    0.688298    1.031659   -0.075547    11.00000   -1.50000
H1C   2    0.669368    0.861129   -0.038636    11.00000   -1.50000
AFIX   0
C2    1    0.416288    0.942695    0.064226    11.00000    0.02452    0.02658 =
         0.02142   -0.00319   -0.00027   -0.00336
C3    1    0.225472    0.992518    0.084851    11.00000    0.02482    0.02435 =
         0.02419    0.00001   -0.00233    0.00346
AFIX  43
H3    2    0.145031    1.065998    0.050703    11.00000   -1.20000
AFIX   0
C4    1    0.156270    0.935763    0.153417    11.00000    0.02084    0.02834 =
         0.02600   -0.00278   -0.00119    0.00531
AFIX  43
H4    2    0.027976    0.970616    0.166648    11.00000   -1.20000
AFIX   0
C5    1    0.272596    0.825440    0.205424    11.00000    0.02038    0.02096 =
         0.02238   -0.00444   -0.00112    0.00105
C6    1    0.206983    0.766293    0.278017    11.00000    0.01683    0.02474 =
         0.02581   -0.00495    0.00086    0.00176
AFIX  43
H6    2    0.080241    0.801231    0.292743    11.00000   -1.20000
AFIX   0
C7    1    0.322063    0.659622    0.327689    11.00000    0.01934    0.02152 =
         0.02423   -0.00367   -0.00027   -0.00211
C8    1    0.508203    0.606316    0.303274    11.00000    0.01987    0.02112 =
         0.03097    0.00128   -0.00054    0.00177
AFIX  43
H8    2    0.587409    0.530337    0.336076    11.00000   -1.20000
AFIX   0
C9    1    0.576194    0.660950    0.234305    11.00000    0.01677    0.02354 =
         0.03315   -0.00313    0.00276    0.00309
AFIX  43
H9    2    0.701799    0.622811    0.219954    11.00000   -1.20000
AFIX   0
C10   1    0.462656    0.774102    0.183313    11.00000    0.01976    0.02130 =
         0.02580   -0.00651   -0.00052   -0.00071
C11   1    0.531844    0.835634    0.111923    11.00000    0.01953    0.02395 =
         0.02667   -0.00384    0.00232    0.00082
AFIX  43
H11   2    0.659288    0.802095    0.097273    11.00000   -1.20000
AFIX   0
C12   1    0.262388    0.598338    0.408116    11.00000    0.01900    0.02115 =
         0.02788    0.00205   -0.00014    0.00158
AFIX  13
H12   2    0.313887    0.489301    0.415737    11.00000   -1.20000
AFIX   0
C13   1    0.030922    0.596673    0.410767    11.00000    0.02106    0.03279 =
         0.02720    0.00292    0.00163   -0.00107
AFIX 137
H13A  2    0.003723    0.539765    0.459902    11.00000   -1.50000
H13B  2   -0.040345    0.545698    0.360923    11.00000   -1.50000
H13C  2   -0.019064    0.703487    0.413175    11.00000   -1.50000
AFIX   0
C14   1    0.374304    0.695475    0.478551    11.00000    0.01937    0.02255 =
         0.02609    0.00263    0.00394    0.00025
C15   1    0.829044    0.626789    0.614281    11.00000    0.02153    0.02345 =
         0.02577    0.00324    0.00332   -0.00039
AFIX  43
H15   2    0.862861    0.531703    0.590158    11.00000   -1.20000
AFIX   0
C16   1    0.960918    0.687097    0.687683    11.00000    0.02521    0.02343 =
         0.02366    0.00537    0.00161   -0.00347
C17   1    0.887364    0.795801    0.739490    11.00000    0.03214    0.02668 =
         0.02854    0.00448    0.00191   -0.00216
AFIX  43
H17   2    0.750114    0.832825    0.726391    11.00000   -1.20000
AFIX   0
C18   1    1.011282    0.850410    0.809597    11.00000    0.04872    0.02887 =
         0.02788   -0.00028    0.00452   -0.00861
AFIX  43
H18   2    0.959230    0.924978    0.843929    11.00000   -1.20000
AFIX   0
C19   1    1.210886    0.796502    0.829724    11.00000    0.04376    0.03993 =
         0.02806    0.00459   -0.00800   -0.01814
AFIX  43
H19   2    1.294979    0.833634    0.878180    11.00000   -1.20000
AFIX   0
C20   1    1.288776    0.689175    0.779936    11.00000    0.02694    0.03557 =
         0.03284    0.01066   -0.00715   -0.01068
AFIX  43
H20   2    1.426163    0.652718    0.793605    11.00000   -1.20000
AFIX   0
C21   1    1.163365    0.635083    0.709448    11.00000    0.02498    0.02832 =
         0.02846    0.00919    0.00064   -0.00513
HKLF 4
REM  SKM045_0m in P2(1)
REM R1 =  0.0260 for    3122 Fo > 4sig(Fo)  and  0.0276 for all    3243 data
REM    237 parameters refined using      1 restraints
END
WGHT      0.0302      0.1373
REM Highest difference peak  0.202,  deepest hole -0.124,  1-sigma level  0.035
Q1    1   1.2199  0.5416  0.6983  11.00000  0.05    0.20
Q2    1   0.2790  0.6230  0.3685  11.00000  0.05    0.16
Q3    1   0.4323  0.9656  0.0233  11.00000  0.05    0.16
Q4    1   1.2150  0.6405  0.7545  11.00000  0.05    0.15
Q5    1   0.4661  0.7667  0.1375  11.00000  0.05    0.15
;
