# Supplementary material for: N′-[(E)-2-Chloro­benzyl­idene]-2-(6-meth­oxy­naphthalen-2-yl)propano­hydrazide
Source: Acta Crystallogr Sect E Struct Rep Online. 2014 May 3;70(Pt 6):o631–2. doi: 10.1107/S1600536814008629 (PMC4051055; doi:10.1107/S1600536814008629)
Supplement: Supplementary file 2 [file e-70-0o631-Isup2.hkl]

#
# h,k,l, Fc-squared, Fo-squared, sigma(Fo-squared), status flag
#
data_I
_shelx_title ' SKM045_0m in P2(1)'
_shelx_refln_list_code          4
_shelx_F_calc_maximum       82.97
_exptl_crystal_F_000       384.00
_reflns_d_resolution_high  0.8302

loop_
 _space_group_symop_operation_xyz
 'x, y, z'
 '-x, y+1/2, -z'

_cell_length_a     6.5703
_cell_length_b     8.6166
_cell_length_c    16.3411
_cell_angle_alpha  90.000
_cell_angle_beta   98.685
_cell_angle_gamma  90.000

_shelx_F_squared_multiplier     1.000

loop_
 _refln_index_h
 _refln_index_k
 _refln_index_l
 _refln_F_squared_calc
 _refln_F_squared_meas
 _refln_F_squared_sigma
 _refln_observed_status
   2  -9   0         41.14         39.62         5.07 o
   3  -9   0         24.45         26.45         3.20 o
   1  -8   0          5.96          3.01         3.46 o
   2  -8   0         17.67         20.30         3.93 o
   3  -8   0        221.72        219.14         8.47 o
   4  -8   0        221.61        224.54         6.75 o
   1  -7   0        180.83        196.93         8.11 o
   2  -7   0         25.59         32.11         2.68 o
   3  -7   0        138.95        134.31         5.14 o
   4  -7   0         20.67         21.80         2.10 o
   5  -7   0         51.43         46.65         2.17 o
   0  -6   0       2247.65       2424.69       112.40 o
   1  -6   0        152.02        157.33         6.08 o
   2  -6   0        281.40        275.83         8.27 o
   3  -6   0        530.22        540.58        16.07 o
   4  -6   0        115.59        113.12         3.50 o
   5  -6   0         83.14         80.17         2.87 o
   6  -6   0         12.36         17.43         2.20 o
   2  -5   0         20.57         22.94         1.23 o
   3  -5   0        179.47        164.00         4.64 o
   4  -5   0        518.36        514.49        10.40 o
   5  -5   0         98.67         97.29         3.14 o
   6  -5   0         89.14         90.81         3.47 o
   0  -4   0         63.21         51.09         3.36 o
   1  -4   0         81.07         80.94         4.93 o
   2  -4   0        622.12        612.12        13.31 o
   3  -4   0        171.48        166.61         3.42 o
   4  -4   0        395.52        399.63         8.27 o
   5  -4   0         82.55         82.06         2.59 o
   6  -4   0        145.78        154.09         5.11 o
   7  -4   0         29.90         29.85         2.87 o
   1  -3   0        884.82        908.32        21.68 o
   2  -3   0        265.60        258.20         6.35 o
   3  -3   0        497.43        474.63         9.53 o
   4  -3   0        321.09        318.10         6.33 o
   5  -3   0        193.58        191.45         5.08 o
   6  -3   0         16.54         16.69         2.39 o
   7  -3   0          5.96          5.88         1.69 o
   0  -2   0       1112.26       1212.05        44.11 o
   1  -2   0        197.26        201.86         5.16 o
   2  -2   0        200.78        184.07         3.71 o
   3  -2   0         77.63         82.31         1.85 o
   4  -2   0        247.27        232.79         4.16 o
   5  -2   0          9.92          7.42         1.06 o
   6  -2   0        116.03        112.87         3.99 o
   7  -2   0         30.42         32.88         3.86 o
   1  -1   0       2146.70       2346.42        58.34 o
   2  -1   0         60.17         61.56         1.48 o
   3  -1   0       1970.74       2156.75        47.57 o
   4  -1   0        938.84        994.12        17.92 o
   5  -1   0          8.82          6.40         1.35 o
   6  -1   0         12.18          9.33         1.64 o
   7  -1   0         99.83         97.44         4.68 o
   1   0   0       2285.94       2396.15        57.85 o
   2   0   0        907.03        931.70        18.72 o
   3   0   0         49.26         47.65         1.92 o
   4   0   0       1127.07       1184.81        25.70 o
   5   0   0         97.42         96.75         3.40 o
   6   0   0          7.57          7.78         1.83 o
   7   0   0        120.32        128.05         5.76 o
   1   1   0       2382.18       2428.24        58.73 o
   2   1   0         64.37         65.42         1.76 o
   3   1   0       2112.41       2251.53        54.70 o
   4   1   0        946.14        951.34        21.54 o
   5   1   0          7.54          6.79         2.06 o
   6   1   0          7.94          7.23         2.54 o
   7   1   0        102.57         95.95         4.72 o
   0   2   0       1287.35       1362.19        46.30 o
   1   2   0        205.10        207.79         5.38 o
   2   2   0        151.91        148.98         6.89 o
   3   2   0         75.56         79.59         2.60 o
   4   2   0        247.82        230.74         6.43 o
   5   2   0          5.81          3.96         1.50 o
   6   2   0        105.57         99.22         4.91 o
   7   2   0         31.84         35.51         4.78 o
   1   3   0        870.04        851.38        44.69 o
   2   3   0        255.08        245.36         7.97 o
   3   3   0        484.55        462.64        12.26 o
   4   3   0        339.62        335.97         6.07 o
   5   3   0        181.91        171.64         5.06 o
   6   3   0         13.24         16.61         3.49 o
   7   3   0         12.30         13.14         2.72 o
   0   4   0         80.73         68.72         3.03 o
   1   4   0         77.30         70.07         3.52 o
   2   4   0        620.81        585.85        18.17 o
   3   4   0        157.38        155.73         3.60 o
   4   4   0        464.02        470.69         8.32 o
   5   4   0         96.44         93.74         2.84 o
   6   4   0        151.79        152.54         5.46 o
   7   4   0         26.71         30.00         4.41 o
   1   5   0          8.08          3.25         2.23 o
   2   5   0         18.58         22.52         1.55 o
   3   5   0        136.49        127.53         3.20 o
   4   5   0        490.09        496.81         9.58 o
   5   5   0        125.78        125.18         3.22 o
   6   5   0         87.83         91.45         3.20 o
   0   6   0       2162.10       2229.75        58.86 o
   1   6   0        150.33        149.28         3.29 o
   2   6   0        264.96        266.58         5.43 o
   3   6   0        548.82        563.04        10.45 o
   4   6   0        112.84        111.78         2.84 o
   5   6   0         85.05         81.91         3.06 o
   6   6   0         13.12         13.94         1.63 o
   1   7   0        198.87        204.71         5.56 o
   2   7   0         28.49         31.62         1.66 o
   3   7   0        157.70        155.77         4.16 o
   4   7   0         23.37         25.37         1.45 o
   5   7   0         36.82         37.46         1.69 o
   0   8   0         26.59         18.03         2.39 o
   1   8   0          6.32          5.74         1.17 o
   2   8   0         13.89         15.52         1.48 o
   3   8   0        215.19        214.25         8.39 o
   4   8   0        209.02        213.42         5.39 o
   1   9   0         88.81         87.98         3.06 o
   2   9   0         38.12         36.32         2.23 o
   3   9   0         22.71         23.27         1.24 o
   1  10   0          8.28          8.53         3.01 o
   2  10   0         69.04         66.00         2.78 o
  -3  -9   1         68.83         66.35        11.43 o
  -2  -9   1         29.01         27.06         4.63 o
   2  -9   1         72.40         70.65         6.03 o
   3  -9   1         15.54         19.37         3.24 o
  -5  -8   1         13.78         13.01         3.01 o
  -4  -8   1         85.75         87.89         3.49 o
  -3  -8   1         92.33         94.90         4.91 o
  -2  -8   1          3.31          3.22         4.56 o
  -1  -8   1         69.25         64.91         5.88 o
   0  -8   1         36.07         39.77        10.37 o
   1  -8   1         50.85         43.15         5.37 o
   2  -8   1         18.47         19.71         3.24 o
   3  -8   1         38.16         42.44         3.37 o
   4  -8   1         18.97         20.56         3.79 o
  -5  -7   1         41.81         44.41         2.52 o
  -4  -7   1         38.26         36.75         2.42 o
  -3  -7   1         65.12         60.79         2.65 o
  -2  -7   1        288.30        275.93         8.39 o
  -1  -7   1         18.28         18.90         5.66 o
   0  -7   1         27.51         28.23         6.91 o
   1  -7   1         91.20         97.93         4.63 o
   2  -7   1        160.85        161.60         5.22 o
   3  -7   1        258.00        253.00         6.53 o
   4  -7   1        165.12        164.21         5.47 o
   5  -7   1         39.13         37.93         2.99 o
  -6  -6   1         45.33         47.32         3.38 o
  -5  -6   1         49.61         50.41         2.80 o
  -4  -6   1        276.49        275.37         6.49 o
  -3  -6   1        130.61        121.17         5.20 o
  -2  -6   1        146.28        141.35         4.76 o
  -1  -6   1        165.84        167.83         6.68 o
   0  -6   1         11.77         14.41         5.51 o
   1  -6   1        225.68        243.40        16.69 o
   2  -6   1        125.97        121.83         3.79 o
   3  -6   1        149.94        149.32         4.90 o
   4  -6   1         53.68         54.84         2.20 o
   5  -6   1        132.31        132.82         3.91 o
   6  -6   1         27.45         25.29         3.01 o
  -6  -5   1         51.00         53.86         2.73 o
  -5  -5   1        358.09        359.17         7.96 o
  -4  -5   1       1415.46       1430.96        40.72 o
  -3  -5   1        207.72        211.98         5.40 o
  -2  -5   1         83.94         82.35         3.02 o
  -1  -5   1        192.13        198.68         6.53 o
   0  -5   1        871.39        911.96        30.69 o
   1  -5   1        471.60        510.34        14.45 o
   2  -5   1         93.98         96.08         2.71 o
   3  -5   1        128.44        120.23         2.91 o
   4  -5   1        124.20        124.14         3.41 o
   5  -5   1         47.86         47.64         2.85 o
   6  -5   1         52.75         60.51         3.64 o
  -7  -4   1        183.33        184.49        11.61 o
  -6  -4   1        115.97        122.22         4.39 o
  -5  -4   1         62.35         59.45         2.18 o
  -4  -4   1        142.79        134.79         3.28 o
  -3  -4   1        106.93        105.39         2.34 o
  -2  -4   1        248.47        260.64         6.62 o
  -1  -4   1        405.46        440.70        11.00 o
   0  -4   1        508.37        576.20        14.34 o
   1  -4   1        144.06        159.82         4.85 o
   2  -4   1         67.31         68.67         2.38 o
   3  -4   1        890.72        909.86        18.00 o
   4  -4   1        218.24        208.63         4.09 o
   5  -4   1        104.66         99.56         2.68 o
   6  -4   1         80.28         75.63         3.26 o
   7  -4   1         88.09         91.90         5.22 o
  -7  -3   1         15.92         17.72         2.72 o
  -6  -3   1          4.28          3.64         1.31 o
  -5  -3   1        193.14        194.70         4.78 o
  -4  -3   1        336.98        345.11         6.86 o
  -3  -3   1         95.69         89.68         2.10 o
  -2  -3   1          6.98          6.17         0.55 o
  -1  -3   1        593.27        660.08        15.86 o
   0  -3   1        629.10        659.70        15.60 o
   1  -3   1        804.21        835.65        18.08 o
   2  -3   1        367.12        358.86         7.98 o
   3  -3   1        145.39        145.08         3.11 o
   4  -3   1         84.08         88.05         2.22 o
   5  -3   1        293.15        296.08         5.78 o
   6  -3   1        409.52        421.73        10.36 o
   7  -3   1         43.91         50.14         3.60 o
  -7  -2   1         15.79         19.13         2.70 o
  -6  -2   1        252.58        248.79         8.13 o
  -5  -2   1         79.14         82.79         2.54 o
  -4  -2   1        644.75        654.29        12.04 o
  -3  -2   1        199.83        194.00         3.76 o
  -2  -2   1        312.05        308.64         6.57 o
  -1  -2   1       1651.43       1798.43        42.97 o
   0  -2   1       6337.19       6440.80       183.02 o
   1  -2   1        302.46        330.80         7.87 o
   2  -2   1        170.31        167.73         3.38 o
   3  -2   1         83.00         69.32         1.67 o
   4  -2   1        159.96        169.06         3.48 o
   5  -2   1        195.05        192.23         4.63 o
   6  -2   1        132.35        125.03         3.72 o
   7  -2   1        108.76        114.67         5.49 o
  -7  -1   1        235.02        231.65         9.71 o
  -6  -1   1         37.76         37.74         2.37 o
  -5  -1   1        344.58        331.75         8.55 o
  -4  -1   1        537.09        588.30         9.81 o
  -3  -1   1        147.29        162.32         4.08 o
  -2  -1   1       1911.15       1968.33        47.69 o
  -1  -1   1       2648.53       2716.20        56.22 o
   0  -1   1        966.83        958.09        33.40 o
   1  -1   1       3635.39       3726.31        81.17 o
   2  -1   1       1208.57       1271.76        24.07 o
   3  -1   1        458.31        492.82         9.19 o
   4  -1   1          3.44          2.72         0.72 o
   5  -1   1        188.77        187.00         5.38 o
   6  -1   1         82.29         85.22         4.92 o
   7  -1   1          1.92         -0.07         1.56 o
  -7   0   1         11.14         12.11         2.54 o
  -6   0   1         69.17         62.85         3.75 o
  -5   0   1         23.43         24.33         1.84 o
  -4   0   1         11.15         19.65         1.34 o
  -3   0   1        273.04        309.37         6.50 o
  -2   0   1       1999.85       2105.73        42.01 o
  -1   0   1          1.10          1.16         0.23 o
   0   0   1       1226.17       1212.65        32.36 o
   1   0   1        968.91       1055.63        31.21 o
   2   0   1         54.55         54.58         1.67 o
   3   0   1       1998.58       2018.98        49.30 o
   4   0   1         44.62         47.59         1.76 o
   5   0   1        253.63        253.09         6.81 o
   6   0   1         42.52         40.78         4.10 o
   7   0   1        151.67        165.35         6.65 o
  -7   1   1        244.80        235.30        10.37 o
  -6   1   1         35.45         35.75         3.64 o
  -5   1   1        326.59        317.17         8.83 o
  -4   1   1        490.71        511.04        12.60 o
  -3   1   1        195.94        207.68         6.96 o
  -2   1   1       1905.41       1994.81        48.84 o
  -1   1   1       2485.92       2488.15        73.65 o
   0   1   1        938.60        982.09        28.28 o
   1   1   1       3774.53       3834.97        93.28 o
   2   1   1       1296.62       1370.71        28.93 o
   3   1   1        453.51        491.14        11.25 o
   4   1   1         11.51          9.05         1.75 o
   5   1   1        188.88        192.31         5.26 o
   6   1   1         65.74         69.63         5.22 o
   7   1   1          1.96          1.97         1.67 o
  -7   2   1         18.09         17.42         4.12 o
  -6   2   1        267.45        256.94         8.52 o
  -5   2   1         89.85         91.68         3.37 o
  -4   2   1        624.59        639.21        16.17 o
  -3   2   1        197.87        184.78         4.86 o
  -2   2   1        256.98        260.04         8.59 o
  -1   2   1       1664.67       1781.53        51.63 o
   0   2   1       6535.08       6666.93       189.66 o
   1   2   1        380.09        395.57         9.17 o
   2   2   1        144.93        145.25         4.36 o
   4   2   1        172.51        178.50         7.67 o
   5   2   1        170.34        170.34         5.03 o
   6   2   1        129.41        118.36         4.44 o
   7   2   1        128.71        134.73         6.69 o
  -7   3   1          7.34         10.54         2.39 o
  -6   3   1          2.98          1.13         1.60 o
  -5   3   1        184.73        181.35         5.67 o
  -4   3   1        308.38        311.44         6.42 o
  -3   3   1        103.53         94.98         2.79 o
  -2   3   1         15.78         13.97         3.90 o
  -1   3   1        598.38        639.38        23.90 o
   0   3   1        566.51        596.25        18.61 o
   1   3   1        809.21        827.10        30.35 o
   2   3   1        369.00        359.15         9.46 o
   3   3   1        163.92        158.98         4.70 o
   4   3   1        123.57        118.25         3.87 o
   5   3   1        301.71        303.95         6.66 o
   6   3   1        404.71        402.71        10.62 o
   7   3   1         43.09         46.02         5.00 o
  -7   4   1        175.24        183.86         8.05 o
  -6   4   1        104.23        105.99         4.61 o
  -5   4   1         53.26         52.05         2.06 o
  -4   4   1        145.70        138.32         3.23 o
  -3   4   1         91.43         88.24         2.63 o
  -2   4   1        270.29        259.56         7.35 o
  -1   4   1        421.00        450.53        16.61 o
   0   4   1        503.92        560.59        16.96 o
   2   4   1         77.80         73.95         3.34 o
   3   4   1        882.39        895.79        17.68 o
   4   4   1        214.12        206.08         4.13 o
   5   4   1         85.78         84.81         2.97 o
   6   4   1         82.52         73.04         4.44 o
   7   4   1         83.23         90.06         6.47 o
  -6   5   1         58.07         65.42         3.66 o
  -5   5   1        389.35        388.45         7.37 o
  -4   5   1       1420.28       1461.77        27.99 o
  -3   5   1        233.18        235.08         4.55 o
  -2   5   1         99.99         96.51         2.30 o
  -1   5   1        217.49        199.17         6.09 o
   0   5   1        836.41        836.12        31.63 o
   1   5   1        427.81        451.23        14.48 o
   2   5   1         79.21         80.41         2.40 o
   3   5   1        116.72        109.30         2.66 o
   4   5   1        121.07        121.62         2.83 o
   5   5   1         43.55         41.97         2.05 o
   6   5   1         63.42         63.20         2.97 o
  -6   6   1         56.04         51.79         2.27 o
  -5   6   1         56.69         56.12         2.15 o
  -4   6   1        246.89        246.42         5.79 o
  -3   6   1        111.22        113.13         3.23 o
  -2   6   1        149.51        139.76         3.32 o
  -1   6   1        179.93        168.69         3.82 o
   0   6   1         11.56         12.86         1.40 o
   1   6   1        251.55        253.81         5.40 o
   2   6   1        135.49        132.85         3.18 o
   3   6   1        174.59        168.10         3.56 o
   4   6   1         48.87         49.41         1.95 o
   5   6   1        128.26        127.64         3.97 o
   6   6   1         26.25         25.86         3.80 o
  -5   7   1         37.93         39.27         1.66 o
  -4   7   1         46.13         45.24         1.95 o
  -3   7   1         57.34         54.30         2.41 o
  -2   7   1        267.11        257.56         5.75 o
  -1   7   1          9.95         11.73         1.74 o
   0   7   1         39.10         39.27         1.80 o
   1   7   1        100.71        104.23         3.27 o
   2   7   1        173.08        175.92         3.54 o
   3   7   1        257.67        253.80         5.99 o
   4   7   1        177.32        171.71         3.84 o
   5   7   1         36.65         36.09         1.89 o
  -5   8   1         16.18         14.83         1.19 o
  -4   8   1         83.13         84.83         2.65 o
  -3   8   1        100.46        101.76         3.03 o
  -2   8   1          5.37          4.70         0.91 o
  -1   8   1         75.01         75.79         2.96 o
   0   8   1         31.42         30.20         1.78 o
   1   8   1         52.98         50.85         2.02 o
   2   8   1         16.02         16.85         1.56 o
   3   8   1         35.81         36.04         1.73 o
   4   8   1         16.37         15.35         1.20 o
  -3   9   1         68.34         68.56         2.00 o
  -2   9   1         29.46         30.71         1.56 o
  -1   9   1         57.04         57.77         2.39 o
   0   9   1         31.71         33.44         2.55 o
   1   9   1         16.71         15.19         1.76 o
   2   9   1         67.84         69.08         2.25 o
   3   9   1         17.91         20.66         1.85 o
  -2  10   1         13.38         12.61         1.71 o
  -1  10   1         11.89         10.00         2.79 o
   1  10   1         26.77         21.22         3.90 o
  -3  -9   2          2.80          0.92         1.76 o
  -2  -9   2         63.57         58.30         5.51 o
   2  -9   2        140.62        144.83         9.26 o
   3  -9   2        129.91        121.96         5.40 o
  -5  -8   2         28.22         30.59         3.38 o
  -4  -8   2        107.80        109.94         4.06 o
  -3  -8   2        127.39        128.11         5.78 o
  -2  -8   2         23.63         31.97         3.41 o
  -1  -8   2        123.81        129.95         6.98 o
   0  -8   2        112.79        130.19        11.76 o
   1  -8   2         55.79         48.22         5.44 o
   2  -8   2         95.51         94.32         6.69 o
   3  -8   2         62.91         62.86         3.21 o
   4  -8   2         39.16         40.68         2.26 o
  -5  -7   2         11.24         10.12         1.37 o
  -4  -7   2        123.63        122.77         4.72 o
  -3  -7   2         59.92         64.87         2.71 o
  -2  -7   2         41.57         34.70         4.04 o
  -1  -7   2        115.80        112.76         5.26 o
   1  -7   2         38.05         35.90         5.11 o
   2  -7   2         35.23         30.88         2.84 o
   3  -7   2         42.46         39.89         3.25 o
   4  -7   2        117.06        119.01         3.85 o
   5  -7   2         19.35         24.94         1.90 o
  -6  -6   2         82.80         82.97         4.03 o
  -5  -6   2         64.74         64.49         3.03 o
  -4  -6   2         46.71         45.86         2.05 o
  -3  -6   2       1000.72       1021.10        26.05 o
  -2  -6   2         53.44         58.71         3.63 o
   0  -6   2         54.61         56.97         8.09 o
   1  -6   2        466.61        468.75        14.38 o
   2  -6   2         58.78         56.97         4.19 o
   3  -6   2        175.56        160.75         4.33 o
   4  -6   2         52.55         51.01         2.40 o
   5  -6   2        134.44        139.59         4.15 o
   6  -6   2         34.89         35.02         2.21 o
  -6  -5   2        232.17        243.62         6.46 o
  -5  -5   2          7.47          6.09         1.16 o
  -4  -5   2        486.33        516.54        14.64 o
  -3  -5   2         22.03         21.75         1.39 o
  -2  -5   2        127.95        113.76         3.61 o
  -1  -5   2        124.58        138.65         4.86 o
   0  -5   2        430.40        434.39        13.23 o
   1  -5   2         30.38         25.69         1.62 o
   2  -5   2        128.38        129.95         3.53 o
   3  -5   2        342.79        336.06         7.34 o
   4  -5   2         25.63         21.16         1.67 o
   5  -5   2         40.69         42.71         2.47 o
   6  -5   2         18.56         19.44         1.84 o
  -7  -4   2         81.17         85.93         3.49 o
  -6  -4   2          8.07          8.76         1.64 o
  -5  -4   2        278.74        276.29         5.51 o
  -4  -4   2        243.99        242.71         4.96 o
  -3  -4   2        161.75        146.25         3.02 o
  -2  -4   2        202.45        219.85         4.93 o
  -1  -4   2        430.47        455.79        14.07 o
   0  -4   2         61.71         64.69         2.80 o
   1  -4   2       1266.17       1340.33        26.13 o
   2  -4   2        286.58        290.63         6.71 o
   3  -4   2        185.78        185.80         4.29 o
   4  -4   2         69.19         69.78         2.05 o
   5  -4   2        229.98        224.49         5.04 o
   6  -4   2        181.26        187.78         7.30 o
   7  -4   2         10.88         11.91         2.13 o
  -7  -3   2          7.46          6.90         2.13 o
  -6  -3   2          9.19         12.67         2.02 o
  -5  -3   2          0.07          0.17         0.86 o
  -4  -3   2        111.47        102.11         3.02 o
  -3  -3   2        175.66        165.21         3.39 o
  -2  -3   2        247.59        252.05         5.07 o
  -1  -3   2        899.99       1004.70        22.00 o
   0  -3   2        149.81        151.95         3.88 o
   1  -3   2        498.83        537.43        10.63 o
   2  -3   2        334.00        336.29         7.20 o
   3  -3   2        652.70        657.99        11.15 o
   4  -3   2        997.00        989.28        16.65 o
   5  -3   2       1548.06       1560.50        26.77 o
   6  -3   2        222.52        217.55         8.12 o
   7  -3   2        131.22        150.71         7.87 o
  -7  -2   2         26.14         21.97         2.89 o
  -6  -2   2         25.71         20.53         4.63 o
  -5  -2   2        120.37        117.96         3.23 o
  -4  -2   2        170.41        177.09         3.97 o
  -3  -2   2       1074.30       1090.08        19.80 o
  -2  -2   2        185.36        183.74         4.34 o
  -1  -2   2       3567.64       3795.22        91.40 o
   0  -2   2       2898.21       3093.59       106.02 o
   1  -2   2       6147.30       6509.99       125.31 o
   2  -2   2        278.88        274.03         5.21 o
   3  -2   2         44.23         40.19         1.25 o
   4  -2   2        132.45        134.77         2.77 o
   5  -2   2         61.54         59.15         2.41 o
   6  -2   2         23.49         17.94         8.68 o
   7  -2   2          9.16         10.73         2.57 o
  -7  -1   2        108.88        103.71         6.32 o
  -6  -1   2        199.52        196.75         5.69 o
  -5  -1   2          4.13          3.50         1.00 o
  -4  -1   2        377.13        395.80         6.63 o
  -3  -1   2        879.70        997.21        19.86 o
  -2  -1   2       1044.37       1076.99        19.37 o
  -1  -1   2        518.57        575.64        10.89 o
   0  -1   2        106.40        121.66         2.78 o
   1  -1   2       1188.28       1253.75        27.88 o
   2  -1   2        399.19        373.54         6.90 o
   3  -1   2         45.95         38.63         1.23 o
   4  -1   2        184.78        176.76         3.38 o
   5  -1   2        112.16        113.14         3.43 o
   6  -1   2         59.34         62.18         5.08 o
   7  -1   2         28.93         28.23         3.16 o
  -7   0   2        357.38        349.93        16.91 o
  -6   0   2         17.19         14.10         2.12 o
  -5   0   2         70.57         73.66         2.69 o
  -4   0   2        335.23        393.16         8.19 o
  -3   0   2          2.08          5.80         0.82 o
  -2   0   2        250.99        266.07         5.50 o
  -1   0   2       2588.74       2707.79        82.85 o
   0   0   2        392.52        382.44         8.85 o
   1   0   2       2386.59       2409.00        47.92 o
   2   0   2         85.72         73.50         1.62 o
   3   0   2        966.30        949.08        15.56 o
   4   0   2         16.38         15.40         1.32 o
   5   0   2         75.26         69.90         2.89 o
   6   0   2        163.48        169.33         7.64 o
   7   0   2         79.95         80.91         4.89 o
  -7   1   2        121.22        114.65         5.46 o
  -6   1   2        204.64        202.30         6.14 o
  -5   1   2          4.16          4.35         1.48 o
  -4   1   2        296.65        316.80         9.44 o
  -3   1   2        879.69        990.09        24.89 o
  -2   1   2        975.99        999.50        23.08 o
  -1   1   2        523.27        561.59        12.61 o
   1   1   2       1263.90       1331.14        32.03 o
   2   1   2        374.21        357.35         9.19 o
   3   1   2         51.37         42.66         1.78 o
   4   1   2        193.48        175.07         4.89 o
   5   1   2        126.09        128.06         4.32 o
   6   1   2         46.15         45.85         3.59 o
   7   1   2         20.36         22.80         2.86 o
  -7   2   2         34.96         30.49         3.00 o
  -6   2   2         30.21         33.58         4.92 o
  -5   2   2        141.84        144.12         4.59 o
  -4   2   2        168.71        176.49         4.83 o
  -3   2   2       1095.09       1068.05        29.76 o
  -2   2   2        195.18        194.37         5.14 o
  -1   2   2       3515.09       3667.68        92.22 o
   0   2   2       2899.26       3120.94        89.97 o
   1   2   2       5923.59       6197.52       209.60 o
   2   2   2        279.92        272.74         8.19 o
   3   2   2         24.67         26.69         5.96 o
   4   2   2        104.58        113.50         4.89 o
   5   2   2         47.55         48.60         2.81 o
   6   2   2         12.74         14.50         2.18 o
   7   2   2         11.52         10.81         2.63 o
  -7   3   2         10.25         10.71         2.68 o
  -6   3   2         17.24         19.36         2.67 o
  -5   3   2          0.13          1.41         1.52 o
  -4   3   2         74.50         73.99         3.13 o
  -3   3   2        175.60        167.59         4.56 o
  -2   3   2        294.64        287.27         8.48 o
  -1   3   2        901.96       1000.25        29.27 o
   0   3   2        119.91        125.55         5.40 o
   1   3   2        486.01        515.76        19.53 o
   2   3   2        401.22        383.18        11.97 o
   3   3   2        594.36        608.54        16.38 o
   4   3   2        962.50        930.72        18.77 o
   5   3   2       1504.74       1518.85        30.36 o
   6   3   2        221.26        214.12         6.14 o
   7   3   2        135.81        148.94         9.12 o
  -7   4   2         61.98         69.76         3.83 o
  -6   4   2          7.38          7.04         1.45 o
  -5   4   2        257.58        261.63         5.52 o
  -4   4   2        249.42        246.89         5.12 o
  -3   4   2        143.83        128.82         2.93 o
  -2   4   2        194.38        197.89         6.02 o
  -1   4   2        429.73        444.39        16.82 o
   0   4   2         63.71         62.69         3.23 o
   1   4   2       1245.78       1264.23        38.25 o
   2   4   2        310.52        303.78         9.28 o
   3   4   2        208.31        203.34         3.90 o
   4   4   2         84.44         81.43         2.31 o
   5   4   2        236.67        230.45         4.83 o
   6   4   2        190.14        191.73         5.42 o
   7   4   2         16.35         11.40         3.90 o
  -6   5   2        222.96        237.27         7.78 o
  -5   5   2          7.91          7.03         0.96 o
  -4   5   2        477.07        486.22        10.34 o
  -3   5   2         21.95         21.78         1.46 o
  -2   5   2        130.73        115.21         2.73 o
  -1   5   2        124.51        129.72         4.34 o
   0   5   2        437.32        416.54        13.01 o
   1   5   2         35.97         27.42         2.52 o
   2   5   2        117.46        118.51         2.96 o
   3   5   2        355.08        357.55         6.34 o
   4   5   2         16.41         15.08         1.44 o
   5   5   2         41.09         42.62         1.91 o
   6   5   2         17.36         18.38         2.12 o
  -6   6   2         79.90         81.67         3.22 o
  -5   6   2         65.15         65.89         2.08 o
  -4   6   2         45.03         44.73         1.81 o
  -3   6   2       1058.13       1097.70        18.28 o
  -2   6   2         55.17         60.34         1.96 o
  -1   6   2          6.13          4.81         1.18 o
   0   6   2         47.90         51.22         2.25 o
   1   6   2        467.70        456.81         7.63 o
   2   6   2         46.32         46.48         1.72 o
   3   6   2        162.92        153.01         3.30 o
   4   6   2         58.05         56.99         2.10 o
   5   6   2        140.51        144.54         4.12 o
   6   6   2         37.95         42.46         2.78 o
  -5   7   2         11.50         11.20         1.30 o
  -4   7   2        155.40        152.83         3.61 o
  -3   7   2         60.56         62.26         2.21 o
  -2   7   2         26.83         24.28         1.70 o
  -1   7   2        115.18        109.75         3.36 o
   0   7   2        272.42        270.45         6.37 o
   1   7   2         37.46         38.88         1.83 o
   2   7   2         24.98         26.58         1.51 o
   3   7   2         53.52         51.85         1.99 o
   4   7   2        120.21        123.96         3.70 o
   5   7   2         21.60         26.76         1.37 o
  -5   8   2         32.27         31.39         1.72 o
  -4   8   2        108.53        111.10         3.25 o
  -3   8   2        125.43        128.32         4.30 o
  -2   8   2         25.94         27.76         1.65 o
  -1   8   2        128.25        129.84         4.20 o
   0   8   2        122.37        126.27         3.14 o
   1   8   2         49.30         49.39         1.94 o
   2   8   2        103.43        100.52         2.77 o
   3   8   2         52.09         51.48         3.70 o
   4   8   2         32.03         30.75         1.76 o
  -3   9   2          2.77          2.60         0.79 o
  -2   9   2         69.24         67.39         2.39 o
  -1   9   2         26.44         27.54         1.75 o
   0   9   2         88.27         91.79         3.26 o
   1   9   2         44.67         47.84         2.12 o
   2   9   2        147.19        153.94         4.01 o
   3   9   2        116.32        118.78         4.57 o
  -2  10   2         18.28         17.06         1.69 o
  -1  10   2         13.26         12.57         2.65 o
   1  10   2         37.92         24.63         3.38 o
  -3  -9   3          4.01          2.60         1.67 o
  -2  -9   3         52.53         54.25         5.15 o
   2  -9   3         37.71         36.54         5.22 o
   3  -9   3         19.10         16.03         5.29 o
  -5  -8   3         17.95         19.70         3.16 o
  -4  -8   3         46.38         32.50         5.00 o
  -3  -8   3         48.59         48.46         3.64 o
  -2  -8   3         86.12         86.46         6.47 o
  -1  -8   3         21.90         17.69         3.79 o
   0  -8   3        363.01        370.84        14.97 o
   1  -8   3         70.24         58.96         7.79 o
   2  -8   3        604.68        631.49        31.84 o
   3  -8   3         15.41         17.54         2.18 o
   4  -8   3         49.04         57.35         3.13 o
  -5  -7   3         77.53         75.44         3.11 o
  -4  -7   3        412.45        429.89        12.37 o
  -3  -7   3        212.83        210.02         5.97 o
  -2  -7   3         96.45        102.16         4.25 o
  -1  -7   3        264.75        265.28        10.12 o
   0  -7   3        100.52         92.48         6.25 o
   1  -7   3        382.33        366.03        22.13 o
   2  -7   3         44.63         41.56         2.72 o
   3  -7   3         51.40         51.79         2.52 o
   4  -7   3         21.95         24.53         2.00 o
   5  -7   3          3.47          5.40         1.72 o
  -6  -6   3         15.75         19.41         3.90 o
  -5  -6   3        137.88        147.45         4.08 o
  -4  -6   3        134.70        134.96         3.76 o
  -3  -6   3         60.56         55.94         2.71 o
  -2  -6   3         59.97         62.27         2.82 o
  -1  -6   3          3.47          6.54         2.57 o
   0  -6   3         53.32         57.61         3.68 o
   1  -6   3         21.64         18.19         1.81 o
   2  -6   3        105.87         90.28         6.47 o
   3  -6   3         10.25          8.74         1.34 o
   4  -6   3        109.59        102.87         3.29 o
   5  -6   3          4.06          4.11         1.21 o
   6  -6   3         43.94         50.30         2.57 o
  -6  -5   3        279.47        283.05         7.13 o
  -5  -5   3         24.24         22.56         1.84 o
  -4  -5   3        204.73        206.95         7.01 o
  -3  -5   3        316.65        317.66         6.99 o
  -2  -5   3        128.88        133.30         3.73 o
  -1  -5   3        597.49        614.09        17.83 o
   0  -5   3        122.14        121.14         3.87 o
   1  -5   3        245.19        234.98         5.57 o
   2  -5   3         24.50         26.10         1.81 o
   3  -5   3        637.79        636.20        13.51 o
   4  -5   3         56.13         50.98         2.17 o
   5  -5   3         40.04         37.67         2.47 o
   6  -5   3          5.32          4.19         1.87 o
  -7  -4   3         27.55         27.26         2.08 o
  -6  -4   3         88.22         89.37         4.39 o
  -5  -4   3        150.13        142.38         3.51 o
  -4  -4   3        405.64        393.92         8.16 o
  -3  -4   3        445.15        446.92         8.16 o
  -2  -4   3        648.40        666.14        15.57 o
  -1  -4   3       1027.36       1164.55        28.95 o
   0  -4   3        968.24        990.72        19.62 o
   1  -4   3        471.27        528.29        13.03 o
   2  -4   3         33.94         46.04         1.58 o
   3  -4   3         92.46         93.09         2.33 o
   4  -4   3        242.41        233.19         4.42 o
   5  -4   3          0.93          2.69         1.39 o
   6  -4   3        179.78        175.72         7.25 o
  -7  -3   3         70.38         73.55         3.30 o
  -6  -3   3          5.85          5.62         1.37 o
  -5  -3   3         40.09         40.35         2.10 o
  -4  -3   3        395.21        385.04         7.20 o
  -3  -3   3        100.51         93.20         2.34 o
  -2  -3   3        271.25        272.26         5.78 o
  -1  -3   3        270.39        252.26         6.64 o
   0  -3   3        289.08        318.95         6.93 o
   1  -3   3        127.93        161.58         3.26 o
   2  -3   3       1150.58       1263.04        24.57 o
   3  -3   3        346.26        338.99         6.75 o
   4  -3   3         51.14         51.72         1.64 o
   5  -3   3        149.62        154.88         4.70 o
   6  -3   3        174.95        176.77         6.60 o
   7  -3   3        130.12        134.97         6.62 o
  -7  -2   3         49.99         54.27         3.72 o
  -6  -2   3         74.88         76.16         4.85 o
  -5  -2   3         70.32         67.18         2.21 o
  -4  -2   3        218.26        231.65         5.09 o
  -3  -2   3        106.60         89.90         2.16 o
  -2  -2   3         28.50         28.45         0.90 o
  -1  -2   3       4879.06       5206.34       100.40 o
   0  -2   3       6650.86       7129.04       141.01 o
   1  -2   3       3687.50       3972.80       133.92 o
   2  -2   3        939.43        950.75        19.09 o
   3  -2   3          0.86          0.42         0.52 o
   4  -2   3        889.09        873.86        14.57 o
   5  -2   3        324.80        323.33         8.33 o
   6  -2   3        491.72        498.01        13.46 o
   7  -2   3         20.99         22.94         2.65 o
  -7  -1   3         23.88         24.97         3.27 o
  -6  -1   3        140.59        145.65         4.54 o
  -5  -1   3         33.92         31.75         1.86 o
  -4  -1   3        315.07        308.82         5.77 o
  -3  -1   3       2071.46       2357.73        43.69 o
  -2  -1   3        150.94        147.66         3.08 o
  -1  -1   3       4151.31       4288.23        96.16 o
   0  -1   3        565.56        533.47        13.27 o
   1  -1   3       4713.44       4833.42       117.38 o
   2  -1   3        190.47        185.76         3.69 o
   3  -1   3        194.11        170.93         2.97 o
   4  -1   3        174.89        163.27         3.23 o
   5  -1   3         20.61         21.12         1.91 o
   6  -1   3         17.34         18.75         2.92 o
   7  -1   3         34.09         38.22         3.24 o
  -7   0   3          5.50          7.50         2.65 o
  -6   0   3          5.47          3.90         1.68 o
  -5   0   3        240.90        254.97         6.87 o
  -4   0   3         75.66         62.81         1.89 o
  -3   0   3          8.41          9.81         0.87 o
  -2   0   3       1393.26       1456.39        26.95 o
  -1   0   3       2246.19       2335.58        56.09 o
   0   0   3         99.15         89.81         2.33 o
   1   0   3        950.52       1017.17        22.22 o
   2   0   3         23.24         27.18         0.90 o
   3   0   3        109.23         93.32         2.39 o
   4   0   3        204.78        199.45         4.31 o
   5   0   3          2.95          2.34         1.48 o
   6   0   3         49.68         48.55         3.53 o
   7   0   3         49.61         51.75         3.90 o
  -7   1   3         30.57         30.82         3.97 o
  -6   1   3        138.22        143.37         5.87 o
  -5   1   3         36.50         32.36         2.65 o
  -4   1   3        281.51        279.46         6.56 o
  -3   1   3       2076.52       2358.61        52.05 o
  -2   1   3        178.57        172.24         3.79 o
  -1   1   3       3909.59       4094.41        91.85 o
   0   1   3        551.93        558.20        28.53 o
   1   1   3       4697.61       4733.85       137.55 o
   2   1   3        199.35        191.05         5.03 o
   3   1   3        155.48        137.93         5.44 o
   4   1   3        173.53        160.52         4.97 o
   6   1   3         19.63         18.54         2.90 o
   7   1   3         27.35         27.86         2.79 o
  -7   2   3         61.97         66.89         3.70 o
  -6   2   3         60.56         58.87         6.91 o
  -5   2   3         73.76         71.37         3.36 o
  -4   2   3        243.35        250.16         6.19 o
  -3   2   3        101.65         88.66         4.16 o
  -1   2   3       4740.60       4877.47       125.25 o
   0   2   3       6884.05       7212.02       255.80 o
   1   2   3       3655.95       3928.76       221.24 o
   2   2   3        960.41        969.34        33.11 o
   3   2   3          0.96         -1.13         1.13 o
   4   2   3        942.12        905.89        17.68 o
   5   2   3        329.23        325.11         7.16 o
   6   2   3        434.68        433.87        16.59 o
   7   2   3         18.10         20.73         2.86 o
  -7   3   3         73.57         76.02         3.96 o
  -6   3   3          5.49          4.36         1.58 o
  -5   3   3         43.38         42.63         2.34 o
  -4   3   3        380.63        365.69         6.91 o
  -3   3   3        105.48         95.52         3.16 o
  -2   3   3        287.91        290.51         8.67 o
  -1   3   3        285.03        250.88        18.27 o
   0   3   3        265.23        293.36        11.74 o
   1   3   3        156.34        183.72         9.19 o
   2   3   3       1144.50       1183.26        35.50 o
   3   3   3        307.48        298.53        10.10 o
   4   3   3         52.97         52.26         2.14 o
   5   3   3        195.30        193.91         5.50 o
   6   3   3        178.73        173.95         6.17 o
   7   3   3        128.99        120.49         5.48 o
  -7   4   3         26.11         25.08         2.42 o
  -6   4   3         81.53         85.29         3.96 o
  -5   4   3        135.63        134.23         3.38 o
  -4   4   3        398.57        390.36         7.20 o
  -3   4   3        401.97        410.03         6.93 o
  -2   4   3        579.81        579.88        16.11 o
  -1   4   3       1076.19       1175.28        36.14 o
   0   4   3        910.01        932.69        35.56 o
   1   4   3        490.70        515.99        21.22 o
   3   4   3         92.88         95.91         2.38 o
   4   4   3        198.48        198.01         5.56 o
   5   4   3          0.78          0.73         1.05 o
   6   4   3        202.44        203.12         5.51 o
  -6   5   3        253.98        264.98         7.27 o
  -5   5   3         20.12         21.75         1.61 o
  -4   5   3        229.74        236.23         4.62 o
  -3   5   3        343.85        346.31         5.89 o
  -2   5   3        125.62        130.15         2.97 o
  -1   5   3        609.22        607.86        15.86 o
   0   5   3        121.21        116.62         5.72 o
   1   5   3        217.98        209.28         7.37 o
   2   5   3         26.73         26.99         1.53 o
   3   5   3        667.42        664.18        11.24 o
   4   5   3         56.31         52.14         1.96 o
   5   5   3         48.62         46.90         1.89 o
   6   5   3          5.31          7.72         2.39 o
  -6   6   3         21.99         22.91         1.71 o
  -5   6   3        147.74        158.01         4.01 o
  -4   6   3        164.90        165.48         4.40 o
  -3   6   3         47.34         47.79         1.97 o
  -2   6   3         54.04         54.81         2.06 o
  -1   6   3          6.96          6.32         1.42 o
   0   6   3         57.90         53.71         2.12 o
   1   6   3         19.44         17.08         1.50 o
   2   6   3         83.19         77.66         2.17 o
   3   6   3         11.41          9.99         1.16 o
   4   6   3        103.35        103.01         2.70 o
   5   6   3          4.08          4.99         0.87 o
   6   6   3         47.98         50.65         4.93 o
  -5   7   3         75.86         77.52         2.18 o
  -4   7   3        408.30        419.38         9.30 o
  -3   7   3        186.91        192.05         5.50 o
  -2   7   3        102.69        105.89         2.89 o
  -1   7   3        240.11        235.37         5.36 o
   0   7   3         97.77         93.16         2.95 o
   1   7   3        342.98        339.03         6.57 o
   2   7   3         45.41         45.61         1.71 o
   3   7   3         67.22         68.36         1.91 o
   4   7   3         21.79         26.89         4.14 o
   5   7   3          1.40          1.15         0.84 o
  -5   8   3         19.06         20.17         1.56 o
  -4   8   3         36.18         36.53         1.48 o
  -3   8   3         59.52         57.58         1.93 o
  -2   8   3         98.08         95.34         2.82 o
  -1   8   3         24.54         23.78         1.80 o
   0   8   3        375.93        390.64         7.76 o
   1   8   3         74.16         75.80         2.27 o
   2   8   3        615.01        634.51        11.49 o
   3   8   3         15.86         16.14         1.28 o
   4   8   3         58.27         63.27         2.13 o
  -3   9   3          2.36          0.72         1.86 o
  -2   9   3         54.09         53.44         2.12 o
  -1   9   3         84.96         89.88         3.08 o
   0   9   3         26.10         27.35         2.89 o
   1   9   3         33.02         33.24         1.75 o
   2   9   3         38.89         40.84         1.74 o
   3   9   3         15.32         18.93         1.33 o
  -1  10   3          4.34          3.75         1.47 o
   0  10   3         64.47         71.02         4.41 o
   1  10   3          9.04          7.28         1.99 o
  -3  -9   4        116.70        119.18         5.09 o
  -2  -9   4        418.02        456.24        23.09 o
  -1  -9   4         28.44         32.13         5.66 o
   2  -9   4        394.57        385.74        21.17 o
   3  -9   4          0.19          0.00         3.31 o
  -4  -8   4         63.94         59.44         3.39 o
  -3  -8   4        213.86        225.96         8.32 o
  -2  -8   4        191.64        195.70        11.10 o
  -1  -8   4         88.86         80.66         4.38 o
   0  -8   4        137.80        125.67         9.59 o
   1  -8   4         61.66         49.05         4.76 o
   2  -8   4        201.26        212.02         8.65 o
   3  -8   4         43.15         48.85         3.22 o
   4  -8   4         11.68         14.47         3.25 o
  -5  -7   4        147.43        156.80         6.69 o
  -4  -7   4         84.09         85.33         3.46 o
  -3  -7   4         61.88         56.12         5.07 o
  -2  -7   4         41.97         43.00         2.98 o
  -1  -7   4        114.07        113.36         4.53 o
   1  -7   4        178.49        174.14         6.37 o
   2  -7   4        317.89        313.92         7.52 o
   3  -7   4          2.32          2.09         1.34 o
   4  -7   4         82.76         87.86         2.89 o
   5  -7   4         38.74         47.68         2.26 o
  -6  -6   4         72.58         66.31         5.07 o
  -5  -6   4        105.79        101.17         2.95 o
  -4  -6   4         41.36         43.38         2.26 o
  -3  -6   4         98.73         97.56         3.04 o
  -2  -6   4        160.39        164.64         4.88 o
  -1  -6   4         39.27         39.99         3.68 o
   0  -6   4         30.75         30.44         3.64 o
   1  -6   4         17.18         19.02         3.13 o
   2  -6   4        158.42        149.57         3.99 o
   3  -6   4         10.65         12.19         1.41 o
   4  -6   4        111.90        114.36         3.66 o
   5  -6   4          6.22          7.91         1.29 o
  -6  -5   4        120.90        123.31         3.86 o
  -5  -5   4          3.49          3.42         1.05 o
  -4  -5   4         89.93         90.27         2.64 o
  -2  -5   4         23.45         22.08         1.33 o
  -1  -5   4         64.06         66.32         3.26 o
   0  -5   4         28.94         27.94         2.92 o
   1  -5   4        102.67        101.44         5.10 o
   2  -5   4        157.91        164.77         4.25 o
   3  -5   4        320.25        312.92         6.88 o
   4  -5   4         23.80         25.08         1.61 o
   5  -5   4        235.54        225.29         6.72 o
  -7  -4   4         21.21         18.94         2.05 o
  -6  -4   4        315.33        337.34        10.33 o
  -5  -4   4        364.12        371.98         8.06 o
  -4  -4   4        254.20        234.70         4.99 o
  -3  -4   4         58.46         65.90         1.84 o
  -2  -4   4        666.01        661.90        14.61 o
  -1  -4   4         94.99        107.18         3.24 o
   0  -4   4         60.48         62.56         1.95 o
   1  -4   4        162.58        189.19         5.22 o
   2  -4   4        450.72        446.07         9.47 o
   3  -4   4         50.54         45.90         1.53 o
   4  -4   4         13.72         13.56         1.43 o
   5  -4   4         33.16         30.17         2.26 o
   6  -4   4         16.38         17.12         1.99 o
  -7  -3   4        133.90        136.77         4.48 o
  -6  -3   4         38.07         40.99         2.91 o
  -5  -3   4        227.28        217.59         6.01 o
  -4  -3   4         66.55         72.09         2.46 o
  -3  -3   4        213.26        208.38         4.41 o
  -2  -3   4       1628.18       1848.02        35.84 o
  -1  -3   4       1216.86       1330.19        24.16 o
   0  -3   4        189.72        179.05         3.87 o
   1  -3   4       1245.39       1359.81        25.80 o
   2  -3   4       1519.25       1599.57        36.31 o
   3  -3   4         50.95         45.17         1.38 o
   4  -3   4        102.59        103.81         2.51 o
   5  -3   4        178.20        167.27         4.62 o
   6  -3   4         66.10         69.62         4.93 o
   7  -3   4         23.83         22.57         2.72 o
  -7  -2   4         28.42         25.51         3.17 o
  -6  -2   4        243.70        230.54         9.37 o
  -5  -2   4        114.13        121.73         3.27 o
  -4  -2   4        213.32        207.37         4.31 o
  -3  -2   4        528.26        577.27        14.33 o
  -2  -2   4        578.44        630.61        11.45 o
  -1  -2   4       2299.57       2444.26        48.71 o
   0  -2   4       1463.63       1521.21        33.59 o
   1  -2   4        369.98        354.60         7.09 o
   2  -2   4       3298.06       3572.85        66.51 o
   3  -2   4        513.72        506.66         9.23 o
   4  -2   4         48.19         45.22         1.63 o
   5  -2   4         77.44         81.57         2.83 o
   6  -2   4        141.06        140.68         5.72 o
   7  -2   4         85.69         92.63         5.15 o
  -7  -1   4        125.24        131.30         8.97 o
  -6  -1   4         10.71         10.21         1.97 o
  -5  -1   4        283.09        275.58         6.35 o
  -4  -1   4        142.52        139.82         3.52 o
  -3  -1   4        431.30        430.34         7.19 o
  -2  -1   4        268.49        283.27         5.08 o
  -1  -1   4       1215.57       1269.61        26.20 o
   0  -1   4        655.11        689.74        16.84 o
   1  -1   4       1112.34       1131.98        20.87 o
   2  -1   4       1343.34       1377.59        23.70 o
   3  -1   4        124.32        129.74         2.42 o
   4  -1   4        303.94        293.16         5.79 o
   5  -1   4       1196.71       1229.16        33.34 o
   6  -1   4        586.73        626.06        21.69 o
   7  -1   4          2.68          2.65         1.54 o
  -7   0   4          4.04          5.37         2.87 o
  -6   0   4        280.98        262.63         8.79 o
  -5   0   4         46.00         42.83         2.33 o
  -4   0   4        219.16        189.91         4.06 o
  -3   0   4         19.11         16.17         0.95 o
  -2   0   4        852.21        824.59        15.39 o
  -1   0   4       2369.67       2508.25        49.93 o
   0   0   4        220.79        238.18         5.35 o
   1   0   4        571.74        557.67        12.35 o
   2   0   4        395.96        388.45         6.92 o
   3   0   4         31.20         32.06         1.34 o
   4   0   4        223.26        205.43         5.59 o
   5   0   4          5.26          5.92         1.81 o
   6   0   4         96.09         95.80         4.89 o
   7   0   4          3.29         20.73         7.43 o
  -7   1   4        152.14        150.78         8.53 o
  -6   1   4         10.73          6.98         1.85 o
  -5   1   4        309.54        299.62         7.47 o
  -4   1   4        146.33        141.20         3.65 o
  -3   1   4        365.65        360.18         9.28 o
  -2   1   4        267.98        281.44         6.53 o
  -1   1   4       1068.68       1124.34        26.35 o
   0   1   4        634.76        676.24        19.75 o
   1   1   4       1097.54       1110.30        27.74 o
   2   1   4       1285.24       1344.25        30.17 o
   3   1   4         95.28         99.47         5.58 o
   4   1   4        279.71        272.59         6.88 o
   5   1   4       1210.48       1235.17        34.46 o
   6   1   4        610.52        634.04        21.65 o
   7   1   4          2.21          3.17         1.91 o
  -7   2   4         27.80         21.40         3.53 o
  -6   2   4        215.19        208.65        10.01 o
  -5   2   4        111.75        121.67         4.09 o
  -4   2   4        185.26        175.61         5.17 o
  -3   2   4        499.77        545.01        11.93 o
  -2   2   4        665.69        700.13        16.59 o
  -1   2   4       2387.26       2473.14        60.82 o
   0   2   4       1448.90       1584.78        55.46 o
   1   2   4        316.61        333.09        13.01 o
   2   2   4       3387.40       3695.25       129.10 o
   3   2   4        556.88        555.34        13.58 o
   4   2   4         64.86         56.75         2.36 o
   5   2   4         89.45         92.27         3.64 o
   6   2   4        146.01        140.21         6.06 o
   7   2   4         82.87         89.65         4.23 o
  -7   3   4        128.87        129.30         5.71 o
  -6   3   4         38.46         41.01         3.09 o
  -5   3   4        234.64        227.03         6.31 o
  -4   3   4         63.94         65.67         2.22 o
  -3   3   4        241.24        239.29         5.28 o
  -2   3   4       1654.01       1765.56        59.33 o
  -1   3   4       1209.92       1236.97        47.19 o
   0   3   4        196.71        183.17         7.14 o
   1   3   4       1356.42       1492.70        50.20 o
   2   3   4       1634.32       1723.97        47.10 o
   3   3   4         40.44         36.67         2.19 o
   4   3   4        103.12        106.22         2.88 o
   5   3   4        184.24        176.25         4.34 o
   6   3   4         60.16         66.50         3.95 o
   7   3   4         22.50         18.59         2.63 o
  -7   4   4         21.42         15.66         2.20 o
  -6   4   4        342.74        357.18        10.83 o
  -5   4   4        373.30        390.85         7.53 o
  -4   4   4        278.57        262.17         5.53 o
  -3   4   4         55.10         61.00         2.03 o
  -2   4   4        685.63        656.30        17.02 o
  -1   4   4         84.51         94.28         4.14 o
   0   4   4         47.62         53.24         4.04 o
   1   4   4        199.44        208.10         6.54 o
   2   4   4        389.59        378.16        12.72 o
   3   4   4         44.51         40.91         1.72 o
   4   4   4          7.49          8.44         1.25 o
   5   4   4         49.03         43.38         3.28 o
   6   4   4         16.19         15.79         2.23 o
  -6   5   4        120.21        126.68         3.95 o
  -5   5   4          2.50          4.40         1.07 o
  -4   5   4         90.24         93.70         2.61 o
  -3   5   4         25.58         22.54         1.53 o
  -2   5   4         16.71         15.27         1.65 o
  -1   5   4         92.43         88.74         3.25 o
   0   5   4         34.50         29.09         2.79 o
   1   5   4        124.26        122.49         3.16 o
   2   5   4        125.80        129.41         3.02 o
   3   5   4        324.99        321.37         5.83 o
   4   5   4         34.85         36.78         1.71 o
   5   5   4        223.10        205.99         5.26 o
   6   5   4        118.41        131.21         6.66 o
  -6   6   4         64.09         62.80         4.01 o
  -5   6   4        100.79         97.14         3.52 o
  -4   6   4         39.17         39.64         1.93 o
  -3   6   4         99.11         99.66         2.64 o
  -2   6   4        176.95        178.09         3.67 o
  -1   6   4         38.02         35.53         1.95 o
   0   6   4         30.52         30.74         1.91 o
   1   6   4         27.27         29.76         1.60 o
   2   6   4        135.13        137.11         4.65 o
   3   6   4         13.92         15.78         1.37 o
   4   6   4        110.43        112.07         2.93 o
   5   6   4          2.73          3.13         0.92 o
  -5   7   4        137.78        140.27         3.53 o
  -4   7   4         89.43         90.16         2.57 o
  -3   7   4         43.84         45.67         3.17 o
  -2   7   4         47.87         49.97         1.98 o
  -1   7   4        105.39        101.57         2.97 o
   0   7   4         60.57         59.00         2.09 o
   1   7   4        175.08        167.68         3.69 o
   2   7   4        294.16        295.99         5.58 o
   3   7   4          0.86          1.21         0.81 o
   4   7   4         67.91         71.71         2.18 o
   5   7   4         34.30         40.90         1.84 o
  -4   8   4         48.26         49.41         1.99 o
  -3   8   4        205.90        209.25         6.87 o
  -2   8   4        198.96        198.19         4.86 o
  -1   8   4         81.42         77.43         2.57 o
   0   8   4        122.20        118.55         3.28 o
   1   8   4         49.28         49.58         1.87 o
   2   8   4        217.14        220.92         4.76 o
   3   8   4         46.26         50.25         1.71 o
   4   8   4         13.93         15.65         2.10 o
  -3   9   4        110.63        113.52         3.86 o
  -2   9   4        411.79        449.14        14.63 o
  -1   9   4         36.07         35.21         1.90 o
   0   9   4         29.05         28.38         2.55 o
   1   9   4         73.74         75.99         2.47 o
   2   9   4        416.50        419.12         8.85 o
   3   9   4          0.60          1.74         0.81 o
  -1  10   4        115.12        101.55         3.82 o
   0  10   4         14.83         18.60         2.65 o
   1  10   4         36.05         30.00         3.24 o
  -3  -9   5        114.85        114.59         5.07 o
  -2  -9   5         94.12         97.29         4.93 o
  -1  -9   5         85.12         78.81         6.54 o
   0  -9   5         46.08         49.62         5.96 o
   1  -9   5         15.02          6.32         4.63 o
   3  -9   5          6.62         23.01         5.22 o
  -4  -8   5          3.02          3.44         1.27 o
  -3  -8   5        150.08        158.87        10.15 o
  -2  -8   5        271.28        287.89        14.85 o
  -1  -8   5        313.07        310.75        15.22 o
   0  -8   5         14.39         10.72         2.40 o
   1  -8   5         59.67         66.38         6.62 o
   2  -8   5         32.37         37.42         4.12 o
   3  -8   5        260.36        259.54         7.83 o
   4  -8   5         27.13         29.16         4.89 o
  -5  -7   5         25.29         25.00         1.93 o
  -4  -7   5         68.24         69.60         3.12 o
  -3  -7   5         12.57         11.35         2.42 o
  -2  -7   5         39.99         40.30         2.59 o
  -1  -7   5         17.59         16.20         2.45 o
   0  -7   5         70.48         66.46         3.17 o
   1  -7   5         94.47         95.64         3.91 o
   2  -7   5        557.05        561.40        13.27 o
   3  -7   5         24.44         25.94         2.13 o
   4  -7   5        114.80        114.11         3.47 o
   5  -7   5         18.05         16.82         1.80 o
  -6  -6   5         36.78         40.76         2.69 o
  -5  -6   5        153.00        158.49         4.93 o
  -4  -6   5          8.58          7.98         1.51 o
  -3  -6   5        240.58        237.18         5.90 o
  -2  -6   5         21.28         17.47         1.76 o
  -1  -6   5        153.32        148.06         7.65 o
   0  -6   5         62.60         63.37         2.64 o
   1  -6   5        172.43        160.26         4.99 o
   2  -6   5         11.73         13.65         3.03 o
   3  -6   5         55.07         55.32         2.09 o
   4  -6   5          5.11          6.51         1.18 o
   5  -6   5         19.91         23.20         1.73 o
  -6  -5   5        168.91        186.79         6.02 o
  -5  -5   5         79.93         78.84         2.54 o
  -4  -5   5          2.60          1.81         0.88 o
  -3  -5   5        144.14        145.90         3.52 o
  -2  -5   5         86.64         76.91         2.74 o
  -1  -5   5         59.68         59.22         2.18 o
   0  -5   5        180.15        169.51         4.72 o
   1  -5   5         82.19         84.48         2.46 o
   2  -5   5        163.22        162.51         4.13 o
   3  -5   5         52.09         51.88         2.39 o
   4  -5   5         76.09         78.63         2.59 o
   5  -5   5        232.35        229.26         6.18 o
   6  -5   5         10.88         12.47         1.81 o
  -7  -4   5         64.89         64.25         2.85 o
  -6  -4   5         80.49         80.27         4.40 o
  -5  -4   5        186.42        177.71         4.49 o
  -4  -4   5         37.92         37.05         1.64 o
  -3  -4   5        666.04        677.54        13.50 o
  -2  -4   5        759.64        791.87        15.67 o
  -1  -4   5        518.19        581.64        14.91 o
   0  -4   5         87.29         97.45         3.10 o
   1  -4   5       3132.64       3175.38        64.08 o
   2  -4   5        296.98        293.67         6.18 o
   3  -4   5         35.79         30.99         1.41 o
   4  -4   5         42.30         35.97         2.10 o
   5  -4   5        277.22        269.30         6.11 o
   6  -4   5         57.13         58.07         2.94 o
  -7  -3   5         44.97         51.16         3.53 o
  -6  -3   5         43.07         42.04         2.99 o
  -5  -3   5         33.60         33.64         1.69 o
  -4  -3   5        480.86        479.93         8.92 o
  -3  -3   5        271.08        287.83         5.68 o
  -2  -3   5       1147.90       1123.24        24.10 o
  -1  -3   5        427.66        460.05        10.24 o
   0  -3   5        499.66        478.83        10.72 o
   1  -3   5        238.98        256.38         5.45 o
   2  -3   5        767.81        776.10        14.55 o
   3  -3   5         57.04         51.66         1.68 o
   4  -3   5         96.69         95.82         2.58 o
   5  -3   5        289.35        275.91         7.59 o
   6  -3   5         16.24         14.10         2.26 o
  -7  -2   5         66.25         61.60         5.96 o
  -6  -2   5          4.61          5.69         1.36 o
  -5  -2   5        179.88        183.47         4.23 o
  -4  -2   5         35.98         34.02         1.33 o
  -3  -2   5        210.95        184.32         3.33 o
  -2  -2   5        249.57        261.83         4.85 o
  -1  -2   5        653.25        680.35        13.27 o
   0  -2   5        213.04        219.99         5.14 o
   1  -2   5        446.65        419.74         7.79 o
   2  -2   5        891.08        954.77        18.94 o
   3  -2   5        200.39        188.65         3.72 o
   4  -2   5         93.64         90.12         2.72 o
   5  -2   5        293.47        296.58         8.54 o
   6  -2   5        135.59        136.00         7.50 o
   7  -2   5         14.23         17.13         2.35 o
  -7  -1   5         87.87         85.72         6.69 o
  -6  -1   5         82.78         70.40         3.89 o
  -5  -1   5        276.70        283.26         6.89 o
  -4  -1   5         42.25         40.90         1.68 o
  -3  -1   5        138.06        138.46         2.58 o
  -2  -1   5        154.15        160.69         3.20 o
  -1  -1   5        418.56        434.83         9.53 o
   0  -1   5        834.39        825.47        21.69 o
   1  -1   5        121.39        118.44         2.48 o
   2  -1   5        602.16        584.81        10.32 o
   3  -1   5         33.90         34.59         1.22 o
   4  -1   5        323.26        296.34         5.96 o
   5  -1   5       1277.53       1304.13        30.48 o
   6  -1   5        104.22        109.76         7.13 o
   7  -1   5         15.11         16.47         2.57 o
  -7   0   5         20.47         17.08         2.93 o
  -6   0   5          0.57         -0.03         1.68 o
  -5   0   5        141.53        132.56         4.16 o
  -4   0   5        307.12        330.05         7.74 o
  -3   0   5         41.41         40.57         1.43 o
  -2   0   5        274.26        271.20         5.71 o
  -1   0   5       3260.40       3373.73        73.75 o
   0   0   5         36.98         29.55         1.35 o
   1   0   5        946.94        900.49        16.74 o
   2   0   5         65.31         57.59         2.52 o
   3   0   5        630.44        575.35        10.83 o
   4   0   5         15.96         14.48         1.68 o
   5   0   5        221.35        212.57         7.30 o
   6   0   5          2.66         -0.43         1.73 o
   7   0   5        307.60        324.57        15.22 o
  -7   1   5         84.88         87.27         5.04 o
  -6   1   5         79.41         68.60         3.94 o
  -5   1   5        291.44        294.44         7.57 o
  -4   1   5         70.28         59.47         7.35 o
  -3   1   5        134.17        138.52         3.11 o
  -2   1   5        187.41        191.21         4.20 o
  -1   1   5        406.92        420.39        10.66 o
   0   1   5        824.65        809.72        23.67 o
   1   1   5        124.53        123.82         3.42 o
   2   1   5        579.83        581.91        17.26 o
   3   1   5         39.53         39.84         2.27 o
   4   1   5        331.49        304.80         8.11 o
   5   1   5       1218.21       1236.53        35.57 o
   6   1   5        134.35        133.76         5.63 o
   7   1   5         10.88         16.91         2.57 o
  -7   2   5         63.46         55.02         3.60 o
  -6   2   5          7.05          6.22         2.63 o
  -5   2   5        168.18        167.83         5.23 o
  -4   2   5         35.70         35.64         2.33 o
  -3   2   5        184.81        159.38         4.23 o
  -2   2   5        259.16        277.13         8.23 o
  -1   2   5        580.33        608.52        19.20 o
   0   2   5        214.38        227.79         8.57 o
   1   2   5        384.06        363.58        15.11 o
   2   2   5        875.61        917.63        27.74 o
   3   2   5        221.09        205.52         6.58 o
   4   2   5         94.78         91.62         3.16 o
   5   2   5        298.81        308.57         9.63 o
   6   2   5        128.33        129.97         8.82 o
   7   2   5         20.31         23.11         3.35 o
  -7   3   5         52.64         54.04         3.30 o
  -6   3   5         61.47         58.45         3.37 o
  -5   3   5         43.23         44.37         2.54 o
  -4   3   5        469.43        460.12         8.54 o
  -3   3   5        281.08        295.42         6.66 o
  -2   3   5       1087.99       1052.37        27.05 o
  -1   3   5        431.36        430.65        24.78 o
   0   3   5        493.04        473.70        17.79 o
   1   3   5        241.45        254.47         6.99 o
   2   3   5        764.32        782.78        19.96 o
   3   3   5         59.55         54.20         2.02 o
   4   3   5        117.21        113.56         3.12 o
   5   3   5        287.69        282.36         7.03 o
   6   3   5         15.94         11.87         2.79 o
  -7   4   5         58.62         57.48         4.23 o
  -6   4   5         92.49         92.47         4.05 o
  -5   4   5        215.43        211.92         4.75 o
  -4   4   5         45.36         43.75         1.94 o
  -3   4   5        675.44        664.46        11.06 o
  -2   4   5        737.60        760.44        23.33 o
  -1   4   5        614.71        602.69        21.30 o
   0   4   5         90.19         97.91         3.42 o
   1   4   5       3153.12       3250.12        80.04 o
   2   4   5        286.74        283.85         5.70 o
   3   4   5         41.64         36.48         1.73 o
   4   4   5         36.13         31.99         1.80 o
   5   4   5        259.68        257.32         6.30 o
   6   4   5         54.39         50.42         3.32 o
  -6   5   5        172.95        182.10         5.84 o
  -5   5   5         67.78         67.24         2.36 o
  -4   5   5          2.63          3.48         1.03 o
  -3   5   5        148.24        144.99         3.24 o
  -2   5   5        104.72         90.36         2.39 o
  -1   5   5         63.47         58.14         2.15 o
   0   5   5        177.73        167.80         3.69 o
   1   5   5         82.19         78.81         2.24 o
   2   5   5        151.46        156.59         3.17 o
   3   5   5         53.12         54.32         1.94 o
   4   5   5         90.82         89.90         2.44 o
   5   5   5        242.88        235.77         5.55 o
   6   5   5         14.67         15.14         2.63 o
  -6   6   5         33.21         38.60         2.13 o
  -5   6   5        128.07        132.24         6.21 o
  -4   6   5          9.26          8.75         1.29 o
  -3   6   5        248.63        244.47         5.03 o
  -2   6   5         19.62         16.14         1.49 o
  -1   6   5        124.87        120.75         2.92 o
   0   6   5         62.42         61.68         2.18 o
   1   6   5        184.02        172.95         3.50 o
   2   6   5         13.98         12.32         1.39 o
   3   6   5         46.45         45.12         1.85 o
   4   6   5          4.39          4.19         0.85 o
   5   6   5         15.37         20.99         2.10 o
  -5   7   5         19.82         20.80         1.23 o
  -4   7   5         74.96         74.23         2.51 o
  -3   7   5         14.51         16.81         1.38 o
  -2   7   5         53.80         49.71         1.99 o
  -1   7   5         18.70         20.11         1.95 o
   0   7   5         63.22         61.57         2.39 o
   1   7   5         93.98         94.90         2.51 o
   2   7   5        513.50        530.42        11.88 o
   3   7   5         20.90         20.40         1.45 o
   4   7   5        108.92        109.56         2.91 o
   5   7   5         13.56         12.63         1.54 o
  -4   8   5          1.94          2.93         0.79 o
  -3   8   5        179.70        180.21         4.03 o
  -2   8   5        261.51        277.25         6.45 o
  -1   8   5        275.41        278.96         6.44 o
   0   8   5         14.30         15.90         1.53 o
   1   8   5         75.86         77.61         2.28 o
   2   8   5         31.38         29.63         2.10 o
   3   8   5        248.35        244.47         5.62 o
   4   8   5         25.72         24.42         1.25 o
  -3   9   5        111.97        110.42         5.88 o
  -2   9   5         78.83         84.84         3.61 o
  -1   9   5         84.32         86.22         2.95 o
   0   9   5         45.54         45.95         1.88 o
   1   9   5         16.35         15.58         1.59 o
   2   9   5         89.20         82.21         2.29 o
   3   9   5          7.64         13.90         2.06 o
  -3  -9   6        159.69        169.75         9.12 o
  -2  -9   6         58.80         50.31         3.67 o
  -1  -9   6         23.99         26.39         4.48 o
   1  -9   6        178.10        163.28        10.00 o
  -4  -8   6         44.44         46.27         2.99 o
  -3  -8   6         27.45         34.73         3.02 o
  -2  -8   6         80.96         78.58         6.80 o
  -1  -8   6        134.40        138.72         8.90 o
   0  -8   6         51.13         47.05         5.66 o
   1  -8   6         64.36         71.98         4.16 o
   2  -8   6          6.55          8.24         1.91 o
   3  -8   6         27.51         29.35         2.22 o
   4  -8   6         25.07         26.21         2.73 o
  -5  -7   6         18.37         17.82         2.08 o
  -4  -7   6         52.31         53.92         3.27 o
  -3  -7   6         84.30         79.22         2.82 o
  -2  -7   6         32.67         35.41         2.94 o
  -1  -7   6        393.91        397.87        10.73 o
   0  -7   6          9.16          7.22         1.80 o
   1  -7   6        168.98        170.91         5.97 o
   2  -7   6        384.32        374.27         9.21 o
   3  -7   6        159.12        155.78         4.70 o
   4  -7   6         48.38         47.29         1.95 o
  -6  -6   6         28.48         26.57         3.08 o
  -5  -6   6        188.56        197.47         5.99 o
  -4  -6   6         41.40         40.62         2.02 o
  -3  -6   6        170.18        165.81         4.02 o
  -2  -6   6         58.02         53.24         2.44 o
  -1  -6   6         38.67         35.06         2.23 o
   0  -6   6        376.79        372.41        11.34 o
   1  -6   6        203.27        208.93         5.48 o
   2  -6   6        194.28        185.72         4.52 o
   3  -6   6        187.24        170.37         4.85 o
   4  -6   6        159.63        168.29         4.68 o
   5  -6   6          9.51         10.32         1.81 o
  -6  -5   6         24.49         24.51         2.26 o
  -5  -5   6          1.56          2.30         1.09 o
  -4  -5   6        108.30        104.12         2.72 o
  -3  -5   6         29.55         27.50         1.54 o
  -2  -5   6        505.42        506.68        11.40 o
  -1  -5   6        218.70        215.18         6.19 o
   0  -5   6         83.96         77.60         3.14 o
   1  -5   6        356.44        364.06         7.87 o
   2  -5   6        337.07        333.83         8.33 o
   3  -5   6        371.17        367.16         7.27 o
   4  -5   6          4.48          2.97         1.07 o
   5  -5   6         64.46         65.76         2.84 o
   6  -5   6         87.23         95.28         5.22 o
  -7  -4   6         57.52         55.77         3.74 o
  -6  -4   6         49.81         51.12         3.68 o
  -5  -4   6         88.09         93.37         2.64 o
  -4  -4   6        237.96        239.35         5.01 o
  -3  -4   6        144.45        143.20         3.35 o
  -2  -4   6        264.82        258.95         5.64 o
  -1  -4   6        718.70        765.87        16.94 o
   0  -4   6        204.69        199.13         6.21 o
   1  -4   6        883.18        887.27        17.88 o
   2  -4   6         59.64         63.39         1.83 o
   3  -4   6        202.19        208.34         4.44 o
   4  -4   6         71.81         72.37         2.36 o
   5  -4   6         45.23         47.02         2.52 o
   6  -4   6         62.91         63.15         4.19 o
  -7  -3   6          1.16          0.22         2.43 o
  -6  -3   6        205.65        219.23         8.26 o
  -5  -3   6        642.01        625.42        15.49 o
  -4  -3   6        273.80        255.64         6.07 o
  -3  -3   6        459.94        476.78         9.01 o
  -2  -3   6        823.59        882.57        14.04 o
  -1  -3   6       1135.33       1244.63        22.61 o
   0  -3   6        108.51        104.98         3.17 o
   1  -3   6        559.00        558.45        12.11 o
   2  -3   6         14.82         15.00         1.03 o
   3  -3   6        205.53        200.91         4.46 o
   4  -3   6          7.05          9.88         1.70 o
   5  -3   6        119.56        117.22         4.00 o
   6  -3   6         19.58         19.80         4.41 o
  -7  -2   6         68.62         72.85         5.73 o
  -6  -2   6         66.71         56.23         2.62 o
  -5  -2   6        451.65        431.85        10.30 o
  -4  -2   6        119.71        121.09         2.79 o
  -3  -2   6        362.59        334.22         5.44 o
  -2  -2   6       2174.08       2377.23        39.93 o
  -1  -2   6        380.33        401.85         7.94 o
   0  -2   6        487.04        466.43         9.35 o
   1  -2   6        244.82        243.38         4.73 o
   2  -2   6         93.58        100.17         2.32 o
   3  -2   6        203.97        200.29         5.06 o
   4  -2   6          3.57          4.49         0.92 o
   5  -2   6         52.91         54.13         4.46 o
   6  -2   6        126.15        135.34         7.79 o
  -7  -1   6         76.20         79.93         4.83 o
  -6  -1   6         31.64         37.09         3.64 o
  -5  -1   6        140.75        136.67         3.73 o
  -4  -1   6        182.60        176.98         4.46 o
  -3  -1   6        364.03        377.85         6.56 o
  -2  -1   6        890.47        917.54        16.35 o
  -1  -1   6        655.35        677.35        13.21 o
   0  -1   6         51.98         42.98         1.21 o
   1  -1   6       1110.63       1141.36        20.34 o
   2  -1   6        127.82        124.01         2.49 o
   3  -1   6        341.28        328.71         6.75 o
   4  -1   6         19.11         19.61         1.64 o
   5  -1   6        171.96        161.90        11.43 o
   7  -1   6        227.82        232.60        10.73 o
  -7   0   6         97.77        107.43         5.19 o
  -6   0   6          2.43          2.58         2.03 o
  -5   0   6        447.77        442.83        11.31 o
  -4   0   6         51.60         51.96         2.16 o
  -3   0   6         61.14         57.02         1.98 o
  -2   0   6         29.13         28.38         1.02 o
  -1   0   6       1147.32       1111.53        20.66 o
   0   0   6       1138.22       1141.45        25.21 o
   1   0   6         68.78         74.49         1.74 o
   2   0   6          1.12          5.59         0.71 o
   3   0   6         14.73         16.66         1.70 o
   4   0   6        402.29        391.99         9.13 o
   5   0   6          2.97          3.06         1.87 o
   6   0   6         52.28         52.71         7.68 o
   7   0   6         11.20         15.44         2.50 o
  -7   1   6         79.34         83.56         4.37 o
  -6   1   6         25.72         26.94         4.44 o
  -5   1   6        125.13        124.95         5.10 o
  -4   1   6        198.44        187.56         4.44 o
  -3   1   6        357.94        352.07         7.79 o
  -2   1   6        949.39        965.34        20.88 o
  -1   1   6        741.57        764.44        21.23 o
   1   1   6       1221.46       1245.95        33.81 o
   2   1   6        113.15        110.19         4.29 o
   3   1   6        328.81        309.48         8.52 o
   4   1   6         16.72         15.87         2.45 o
   5   1   6        134.04        133.05         7.84 o
   6   1   6        227.10        232.46        13.75 o
   7   1   6        203.56        207.75        10.51 o
  -7   2   6         58.83         69.47         3.94 o
  -6   2   6         65.43         56.75         3.69 o
  -5   2   6        492.85        484.92        11.23 o
  -4   2   6        100.79        103.36         3.09 o
  -3   2   6        307.81        287.94         7.02 o
  -2   2   6       2043.69       2164.84        56.46 o
  -1   2   6        445.77        461.36        12.60 o
   0   2   6        433.49        422.16        16.85 o
   1   2   6        212.55        216.59         9.17 o
   2   2   6        132.89        123.28         7.50 o
   3   2   6        210.00        203.66         5.14 o
   4   2   6          4.99          7.56         1.41 o
   5   2   6         56.99         55.90         3.56 o
   6   2   6        144.55        154.32         6.20 o
  -7   3   6          1.84          3.00         1.62 o
  -6   3   6        182.13        190.63         7.08 o
  -5   3   6        622.36        606.38        11.85 o
  -4   3   6        268.55        259.52         5.10 o
  -3   3   6        485.71        482.03        10.81 o
  -2   3   6        741.91        783.68        21.66 o
  -1   3   6       1096.85       1147.59        35.63 o
   0   3   6        107.28        107.94         3.95 o
   1   3   6        506.02        518.32        20.40 o
   2   3   6         22.72         22.68         2.46 o
   3   3   6        214.37        205.20         4.69 o
   4   3   6          8.83         10.38         1.73 o
   5   3   6        111.86        113.18         4.98 o
   6   3   6         18.80         22.63         2.58 o
  -7   4   6         65.11         67.21         3.81 o
  -6   4   6         54.88         57.81         4.83 o
  -5   4   6         72.18         79.05         2.84 o
  -4   4   6        249.06        248.95         5.18 o
  -3   4   6        148.32        141.23         3.35 o
  -2   4   6        288.59        277.52         7.37 o
  -1   4   6        744.44        739.05        22.58 o
   0   4   6        216.59        196.38         5.88 o
   1   4   6        832.98        859.23        22.43 o
   2   4   6         49.58         54.40         1.92 o
   3   4   6        203.06        212.50         4.46 o
   4   4   6         74.51         75.59         2.37 o
   5   4   6         41.71         41.43         2.88 o
   6   4   6         54.49         56.68         4.19 o
  -6   5   6         29.97         30.32         2.03 o
  -5   5   6          3.48          3.95         0.95 o
  -4   5   6         97.39         96.63         2.68 o
  -3   5   6         31.69         28.68         1.66 o
  -2   5   6        513.21        508.38         9.05 o
  -1   5   6        204.94        196.89         4.06 o
   0   5   6         88.65         80.49         2.30 o
   1   5   6        320.33        314.57         6.07 o
   2   5   6        367.94        367.67         6.98 o
   3   5   6        366.79        367.10         7.66 o
   4   5   6          3.17          2.88         0.90 o
   5   5   6         60.51         65.73         2.62 o
   6   5   6         89.73         97.99         7.61 o
  -6   6   6         32.59         30.35         2.60 o
  -5   6   6        172.76        185.41         4.53 o
  -4   6   6         38.33         36.61         1.74 o
  -3   6   6        171.33        167.27         3.74 o
  -2   6   6         43.14         43.79         2.07 o
  -1   6   6         36.46         37.17         2.31 o
   0   6   6        375.90        365.31         7.48 o
   1   6   6        228.34        227.13         5.64 o
   2   6   6        190.83        187.44         3.82 o
   3   6   6        179.92        163.82         4.88 o
   4   6   6        159.62        166.22         4.25 o
   5   6   6         11.19         11.01         1.40 o
  -5   7   6         16.32         17.34         1.43 o
  -4   7   6         54.47         56.15         3.83 o
  -3   7   6         80.43         80.16         2.43 o
  -2   7   6         39.81         41.50         2.09 o
  -1   7   6        409.27        418.34         7.76 o
   0   7   6          4.97          4.38         1.01 o
   1   7   6        197.99        199.10         4.25 o
   2   7   6        387.86        377.51         6.79 o
   3   7   6        171.54        167.56         4.00 o
   4   7   6         45.07         42.35         1.68 o
  -4   8   6         51.34         51.01         2.32 o
  -3   8   6         28.66         31.72         2.17 o
  -2   8   6         75.41         78.62         2.36 o
  -1   8   6        150.39        153.17         3.83 o
   0   8   6         63.61         61.54         2.20 o
   1   8   6         59.89         60.78         2.41 o
   2   8   6         12.85         12.28         1.26 o
   3   8   6         28.45         26.63         1.35 o
  -3   9   6        159.09        164.91         4.68 o
  -2   9   6         51.01         50.71         1.99 o
  -1   9   6         24.98         23.98         1.58 o
   0   9   6         30.54         31.39         1.64 o
   1   9   6        159.33        158.94         4.23 o
   2   9   6          2.07          1.74         0.66 o
  -3  -9   7         38.70         35.51         4.19 o
  -2  -9   7         62.85         63.40         3.86 o
  -1  -9   7         83.63         87.62         7.68 o
   0  -9   7         14.48         20.07         4.78 o
  -4  -8   7         18.89         21.88         2.35 o
  -3  -8   7          9.65         11.52         2.10 o
  -2  -8   7         88.31         95.35         4.49 o
  -1  -8   7        178.66        186.25         7.76 o
   0  -8   7          8.04          8.46         2.94 o
   1  -8   7         12.53          7.35         2.79 o
   2  -8   7         20.03         18.43         2.20 o
   3  -8   7         10.76          8.60         1.42 o
  -5  -7   7         41.16         46.21         2.30 o
  -4  -7   7         37.71         38.15         2.27 o
  -3  -7   7         57.37         60.09         2.91 o
  -2  -7   7        153.83        156.74         5.14 o
  -1  -7   7        203.84        204.67         6.64 o
   0  -7   7         31.88         30.67         2.43 o
   1  -7   7        159.75        154.10         5.17 o
   2  -7   7         93.35         95.54         3.43 o
   3  -7   7         64.36         53.33         2.55 o
   4  -7   7         67.65         62.97         3.05 o
  -6  -6   7         44.69         47.33         4.30 o
  -5  -6   7         27.75         30.77         2.44 o
  -4  -6   7         66.11         67.23         4.45 o
  -3  -6   7         21.85         18.90         1.96 o
  -2  -6   7        331.95        327.72         8.38 o
  -1  -6   7         28.29         25.90         2.24 o
   0  -6   7        555.65        555.47        12.85 o
   1  -6   7        201.99        193.57         6.87 o
   2  -6   7        714.47        699.27        13.17 o
   3  -6   7        145.53        148.03         3.63 o
   4  -6   7        238.47        233.78         7.01 o
   5  -6   7          3.70          6.36         1.38 o
  -6  -5   7         13.00         12.75         2.04 o
  -5  -5   7        206.56        204.23         5.75 o
  -4  -5   7         38.73         38.79         1.76 o
  -3  -5   7         40.38         43.50         2.01 o
  -2  -5   7        361.92        368.72         7.79 o
  -1  -5   7        207.46        197.30         4.35 o
   0  -5   7         52.21         49.21         1.90 o
   1  -5   7        421.67        427.51         9.96 o
   2  -5   7        360.48        361.55         7.88 o
   3  -5   7        363.32        328.43         6.41 o
   4  -5   7        133.27        124.30         3.61 o
   5  -5   7         23.98         25.29         1.88 o
  -7  -4   7          0.26          1.03         2.43 o
  -6  -4   7        314.89        303.55         8.56 o
  -5  -4   7         37.99         33.99         2.61 o
  -4  -4   7         85.74         78.74         3.08 o
  -3  -4   7        169.97        172.84         4.28 o
  -2  -4   7        499.04        497.79        10.20 o
  -1  -4   7        709.68        736.55        15.01 o
   0  -4   7         33.65         29.27         1.32 o
   1  -4   7         31.73         30.13         1.44 o
   2  -4   7        157.65        157.97         3.97 o
   3  -4   7         27.96         32.94         2.11 o
   4  -4   7        150.06        143.16         3.74 o
   5  -4   7         69.14         64.85         3.34 o
   6  -4   7         20.64         16.49         2.85 o
  -7  -3   7         13.12         17.35         4.19 o
  -6  -3   7        500.07        486.97        18.17 o
  -5  -3   7        200.09        204.62         6.89 o
  -4  -3   7         59.92         61.46         2.11 o
  -3  -3   7        179.71        170.20         4.17 o
  -2  -3   7        137.08        142.14         2.86 o
  -1  -3   7        495.36        498.10         9.34 o
   0  -3   7        117.14        117.27         2.82 o
   1  -3   7        515.07        513.25         8.89 o
   2  -3   7         94.85         89.14         2.20 o
   3  -3   7         81.91         74.29         2.03 o
   4  -3   7         26.93         29.93         2.14 o
   5  -3   7        128.14        129.20         4.54 o
   6  -3   7         54.69         59.27         4.63 o
  -7  -2   7          5.60          3.75         2.28 o
  -6  -2   7        248.98        247.56         6.93 o
  -5  -2   7        315.47        311.57         9.24 o
  -4  -2   7        192.94        176.78         3.74 o
  -3  -2   7        253.75        256.77         4.50 o
  -2  -2   7       1115.88       1162.94        21.34 o
  -1  -2   7        296.06        321.60         6.11 o
   0  -2   7        212.18        198.13         4.25 o
   1  -2   7         75.77         76.01         2.07 o
   2  -2   7        100.27         83.21         2.05 o
   3  -2   7         11.93         10.31         1.08 o
   4  -2   7         88.24         89.62         3.34 o
   5  -2   7         54.68         54.04         3.27 o
   6  -2   7         42.66         48.81         3.75 o
  -7  -1   7        130.00        142.71         6.18 o
  -6  -1   7         14.83         15.26         1.96 o
  -5  -1   7        182.24        176.75         4.30 o
  -4  -1   7         67.68         67.21         2.26 o
  -3  -1   7        193.37        179.40         3.56 o
  -2  -1   7       1069.98       1146.26        18.47 o
  -1  -1   7         19.05         30.29         0.93 o
   0  -1   7          3.84          2.66         0.55 o
   1  -1   7        481.20        489.31         8.26 o
   2  -1   7         87.21         88.92         1.97 o
   3  -1   7        105.12        101.27         2.69 o
   4  -1   7        864.12        871.30        26.10 o
   5  -1   7         66.83         69.66         4.29 o
   6  -1   7        342.27        372.06        18.31 o
  -7   0   7         35.59         32.13         4.19 o
  -6   0   7        228.71        226.16         7.95 o
  -5   0   7          8.67          9.14         1.39 o
  -4   0   7         77.95         67.54         2.57 o
  -3   0   7          4.11          4.59         0.89 o
  -2   0   7         19.17         22.97         1.05 o
  -1   0   7        272.10        296.58         5.74 o
   0   0   7        261.94        237.55         4.63 o
   1   0   7        733.40        782.99        14.67 o
   2   0   7       2653.14       2622.97        44.35 o
   3   0   7       1686.54       1733.54        40.88 o
   4   0   7        109.17        102.34         3.87 o
   5   0   7         14.65         25.08         5.70 o
   6   0   7        547.51        532.92        24.63 o
  -7   1   7        133.55        142.29         6.16 o
  -6   1   7         15.83         17.01         2.75 o
  -5   1   7        139.19        134.55         4.91 o
  -4   1   7         70.23         65.70         2.41 o
  -3   1   7        206.51        189.42         4.35 o
  -2   1   7       1057.47       1111.47        29.95 o
  -1   1   7         19.04         29.72         1.53 o
   0   1   7          5.35          5.33         1.12 o
   1   1   7        564.54        584.82        27.06 o
   2   1   7        106.53         98.01         5.90 o
   3   1   7        112.43        111.11         3.54 o
   4   1   7        926.56        915.98        25.42 o
   5   1   7         87.16         81.14         5.05 o
   6   1   7        365.02        399.59        13.99 o
  -7   2   7          8.34          8.36         2.11 o
  -6   2   7        269.73        264.55         8.60 o
  -5   2   7        311.27        293.90         8.18 o
  -4   2   7        150.97        142.64         4.21 o
  -3   2   7        252.58        250.35         5.96 o
  -2   2   7       1096.23       1121.49        28.96 o
  -1   2   7        293.12        303.99        14.92 o
   0   2   7        170.32        160.85        10.37 o
   1   2   7         86.72         88.43         3.37 o
   2   2   7        110.10         98.60         3.33 o
   3   2   7          5.77          5.25         1.32 o
   4   2   7         73.88         71.52         4.01 o
   5   2   7         47.83         44.68         3.69 o
   6   2   7         42.82         52.12         6.62 o
  -7   3   7         22.99         20.61         3.01 o
  -6   3   7        495.26        510.15        15.17 o
  -5   3   7        218.55        227.34         5.25 o
  -4   3   7         56.90         58.98         2.29 o
  -3   3   7        218.14        199.29         4.34 o
  -2   3   7        133.89        136.99         4.55 o
  -1   3   7        468.65        480.27        15.01 o
   0   3   7        127.30        121.14         7.79 o
   1   3   7        455.66        473.77        13.11 o
   2   3   7         90.31         87.43         2.43 o
   3   3   7         60.75         55.70         2.53 o
   4   3   7         17.15         24.62         2.73 o
   5   3   7        127.13        124.20         5.75 o
   6   3   7         51.25         57.93         4.04 o
  -6   4   7        280.04        263.90         7.56 o
  -5   4   7         40.85         34.42         2.92 o
  -4   4   7         91.70         84.50         2.82 o
  -3   4   7        171.37        171.89         3.66 o
  -2   4   7        521.45        503.78        10.16 o
  -1   4   7        728.45        742.52        27.78 o
   0   4   7         23.07         21.47         6.32 o
   1   4   7         39.63         37.30         1.67 o
   2   4   7        189.97        185.85         3.61 o
   3   4   7         32.79         35.42         2.21 o
   4   4   7        138.78        137.36         3.35 o
   5   4   7         76.75         77.52         4.42 o
   6   4   7         18.23         18.93         2.21 o
  -6   5   7         15.83         17.12         2.76 o
  -5   5   7        221.60        221.15         5.14 o
  -4   5   7         37.65         38.41         1.82 o
  -3   5   7         22.67         28.12         3.90 o
  -2   5   7        369.47        374.81         7.27 o
  -1   5   7        182.05        176.00         3.81 o
   0   5   7         48.08         46.50         1.96 o
   1   5   7        424.12        433.15         7.65 o
   2   5   7        392.90        395.80        11.67 o
   3   5   7        326.15        303.32         6.26 o
   4   5   7        114.60        105.60         3.58 o
   5   5   7         21.66         22.20         2.01 o
  -6   6   7         51.24         47.62         2.23 o
  -5   6   7         27.26         30.74         1.62 o
  -4   6   7         67.66         66.57         2.20 o
  -3   6   7         22.42         22.63         1.46 o
  -2   6   7        380.31        379.82         7.09 o
  -1   6   7         32.40         33.47         1.87 o
   0   6   7        567.78        564.23        12.14 o
   1   6   7        187.09        190.61         4.11 o
   2   6   7        703.49        689.67        11.98 o
   3   6   7        133.60        139.43         3.32 o
   4   6   7        243.14        243.57         5.52 o
   5   6   7          2.71          5.04         1.05 o
  -5   7   7         44.75         50.66         1.64 o
  -4   7   7         38.82         41.21         1.70 o
  -3   7   7         50.47         54.37         1.91 o
  -2   7   7        149.85        157.93         4.09 o
  -1   7   7        246.91        249.49         4.80 o
   0   7   7         33.45         35.90         1.87 o
   1   7   7        188.68        184.92         4.25 o
   2   7   7         88.09         82.46         2.69 o
   3   7   7         83.42         65.94         2.74 o
   4   7   7         77.72         68.00         2.21 o
  -4   8   7         16.48         17.21         1.28 o
  -3   8   7          9.07         10.28         1.27 o
  -2   8   7         69.97         79.77         3.23 o
  -1   8   7        173.28        179.61         4.43 o
   0   8   7          4.40          4.12         0.95 o
   1   8   7         14.56          9.69         1.61 o
   2   8   7         17.31         17.57         1.88 o
   3   8   7         14.90         14.47         1.65 o
  -3   9   7         41.26         40.17         1.95 o
  -2   9   7         65.00         64.27         3.48 o
  -1   9   7         80.15         82.60         2.68 o
   0   9   7         15.91         15.14         1.27 o
   1   9   7        143.54        154.38         4.07 o
   2   9   7         34.14         34.58         1.69 o
  -2  -9   8          3.24          3.46         2.57 o
  -1  -9   8         18.29         14.26         2.66 o
   0  -9   8         87.67         83.21         4.94 o
  -4  -8   8         51.54         52.78         3.90 o
  -3  -8   8         62.32         68.09         3.14 o
  -2  -8   8         45.76         47.55         3.49 o
  -1  -8   8         17.33         21.38         2.75 o
   0  -8   8         22.86         28.25         2.96 o
   1  -8   8         69.68         69.00         4.13 o
   2  -8   8          8.59         10.44         2.09 o
   3  -8   8         71.84         73.60         4.33 o
  -5  -7   8         20.52         24.80         2.17 o
  -4  -7   8         60.79         63.30         2.57 o
  -3  -7   8        125.64        122.86         4.40 o
  -2  -7   8         90.58         90.44         3.11 o
  -1  -7   8         30.75         36.47         2.23 o
   0  -7   8        383.67        373.86         9.44 o
   1  -7   8        137.12        137.23         5.00 o
   2  -7   8         23.95         23.77         5.11 o
   3  -7   8         94.00         86.62         3.08 o
   4  -7   8        119.54        113.05         4.57 o
  -6  -6   8         76.59         84.14         4.15 o
  -5  -6   8          4.02          3.30         1.13 o
  -4  -6   8         39.53         45.82         2.33 o
  -3  -6   8        118.12        120.85         3.42 o
  -2  -6   8         12.43         14.35         1.66 o
  -1  -6   8        390.50        403.08         9.13 o
   0  -6   8        148.45        142.23         4.73 o
   1  -6   8        269.80        260.99         6.30 o
   2  -6   8        157.59        143.49         3.51 o
   3  -6   8         26.66         14.78         4.26 o
   4  -6   8          3.25          3.53         1.18 o
   5  -6   8         73.80         73.22         4.85 o
  -6  -5   8         70.16         71.69         3.08 o
  -5  -5   8        101.88         98.49         3.27 o
  -4  -5   8         57.25         52.77         2.05 o
  -3  -5   8         79.01         76.34         2.32 o
  -2  -5   8        678.51        676.95        14.11 o
  -1  -5   8         67.28         67.54         2.67 o
   0  -5   8        175.25        168.77         4.35 o
   1  -5   8        229.36        227.34         4.92 o
   2  -5   8        155.70        156.02         4.02 o
   3  -5   8         57.57         48.06         2.12 o
   4  -5   8         89.13         86.87         2.95 o
   5  -5   8          3.24          3.60         1.34 o
  -6  -4   8         60.84         54.51         8.97 o
  -5  -4   8         23.79         20.92         2.59 o
  -4  -4   8        144.70        135.64         3.19 o
  -3  -4   8        181.06        175.00         3.60 o
  -2  -4   8         24.13         23.20         1.32 o
  -1  -4   8        383.15        371.53         7.04 o
   0  -4   8         97.97         96.15         2.59 o
   1  -4   8        131.74        133.67         3.44 o
   2  -4   8         20.57         21.93         1.58 o
   3  -4   8        129.17        118.87         3.10 o
   4  -4   8          7.82          7.51         1.51 o
  -7  -3   8         14.13         22.06         3.75 o
  -6  -3   8          9.17          7.72         1.96 o
  -5  -3   8         33.28         28.99         2.31 o
  -4  -3   8          0.02          0.02         0.80 o
  -3  -3   8        357.27        346.03         7.35 o
  -2  -3   8        114.72        102.78         2.34 o
  -1  -3   8        304.81        285.91         5.62 o
   0  -3   8        390.96        375.48         6.95 o
   1  -3   8         89.42         93.68         2.40 o
   2  -3   8        580.72        595.75        11.68 o
   3  -3   8          5.89          6.63         1.26 o
   4  -3   8          2.30          2.52         1.01 o
   5  -3   8          9.32         10.61         2.06 o
   6  -3   8         10.81         18.09         2.72 o
  -7  -2   8         35.58         40.62         3.50 o
  -6  -2   8         22.62         26.27         2.50 o
  -5  -2   8        355.57        361.74        10.27 o
  -4  -2   8        486.21        473.51        10.86 o
  -3  -2   8        322.59        323.25         6.65 o
  -2  -2   8         19.57         17.96         0.92 o
  -1  -2   8        145.05        135.59         2.93 o
   0  -2   8        117.93        117.09         2.80 o
   1  -2   8        253.43        237.24         4.82 o
   2  -2   8         58.31         56.07         1.64 o
   3  -2   8        101.04         89.94         2.42 o
   4  -2   8         75.46         72.28         2.92 o
   5  -2   8         65.94         66.48         5.51 o
  -7  -1   8         81.11         83.27         4.43 o
  -6  -1   8        300.96        291.97         9.03 o
  -5  -1   8        280.10        279.13         6.61 o
  -4  -1   8        456.60        453.58        11.31 o
  -3  -1   8        224.61        215.22         4.22 o
  -2  -1   8        397.39        384.85         5.66 o
  -1  -1   8        489.86        512.53         7.57 o
   0  -1   8       1069.11       1045.87        16.82 o
   1  -1   8         46.09         53.19         1.41 o
   2  -1   8        161.21        159.04         3.17 o
   3  -1   8        122.04        133.88         3.28 o
   4  -1   8       1230.19       1229.96        44.44 o
   5  -1   8         40.36         38.84         3.28 o
   6  -1   8         90.21         94.03         5.29 o
  -7   0   8          5.39          6.38         2.10 o
  -6   0   8         96.81        110.12         5.39 o
  -5   0   8          1.54          0.76         1.23 o
  -4   0   8         53.63         53.74         2.45 o
  -3   0   8        451.87        486.87        10.22 o
  -2   0   8         61.12         54.09         1.61 o
  -1   0   8        235.37        236.67         4.44 o
   0   0   8          7.89          2.48         0.61 o
   1   0   8       1919.80       1935.28        32.93 o
   2   0   8         38.50         39.54         1.95 o
   3   0   8          3.75          0.87         1.42 o
   4   0   8        232.57        220.32         6.48 o
   5   0   8        167.43        167.67         6.75 o
   6   0   8          8.78         10.37         2.65 o
  -7   1   8         85.50         98.08         4.62 o
  -6   1   8        321.92        307.71        12.57 o
  -5   1   8        261.10        263.79         7.43 o
  -4   1   8        446.90        436.43         9.56 o
  -3   1   8        232.46        225.27         5.07 o
  -2   1   8        354.68        333.78         7.73 o
  -1   1   8        460.17        478.94        13.73 o
   0   1   8       1016.14        994.51        43.72 o
   1   1   8         45.44         50.03         3.11 o
   2   1   8        149.95        143.14         5.72 o
   3   1   8        125.93        129.21         4.58 o
   4   1   8       1315.00       1300.91        30.44 o
   5   1   8         42.85         41.59         3.45 o
   6   1   8         80.61         83.29         5.22 o
  -7   2   8         33.50         41.81         3.41 o
  -6   2   8         35.16         46.61         9.19 o
  -5   2   8        400.21        398.18         9.30 o
  -4   2   8        502.16        500.63        11.40 o
  -3   2   8        372.75        364.13         7.02 o
  -2   2   8         11.73         12.42         1.75 o
  -1   2   8        150.74        134.71         5.02 o
   0   2   8        116.58        116.35         5.18 o
   1   2   8        273.87        252.13        10.56 o
   2   2   8         53.72         50.57         2.29 o
   3   2   8        120.41        110.04         3.46 o
   4   2   8         76.52         71.85         3.58 o
   5   2   8         53.33         52.53         3.85 o
   6   2   8         85.88         83.07         5.00 o
  -7   3   8         22.42         23.72         3.31 o
  -6   3   8          4.82          3.99         1.60 o
  -5   3   8         38.22         32.56         2.35 o
  -4   3   8          1.79          1.22         1.51 o
  -3   3   8        374.33        356.23         6.89 o
  -2   3   8        117.28        104.92         3.28 o
  -1   3   8        297.25        287.73         9.25 o
   0   3   8        425.14        403.21        10.35 o
   1   3   8         82.49         89.54         3.46 o
   2   3   8        547.23        555.89        10.01 o
   3   3   8          6.35          5.80         1.63 o
   4   3   8          7.87          8.32         1.75 o
   5   3   8          9.78          8.93         3.35 o
   6   3   8         17.88         32.13         6.18 o
  -6   4   8         48.55         49.73         2.83 o
  -5   4   8         17.80         14.75         1.92 o
  -4   4   8        134.72        127.54         3.02 o
  -3   4   8        146.16        146.99         3.46 o
  -2   4   8         18.91         20.01         1.65 o
  -1   4   8        363.69        346.44         6.53 o
   0   4   8        110.81        104.06         2.59 o
   1   4   8        119.22        118.13         2.92 o
   2   4   8         20.02         19.23         1.67 o
   3   4   8        130.96        126.52         3.10 o
   4   4   8          8.33          5.98         1.27 o
   5   4   8         88.19         90.55         4.33 o
  -6   5   8         64.45         68.28         3.53 o
  -5   5   8         94.58         94.90         3.27 o
  -4   5   8         63.05         61.94         2.15 o
  -3   5   8         63.65         61.07         2.69 o
  -2   5   8        705.90        713.18        13.05 o
  -1   5   8         70.52         71.09         2.21 o
   0   5   8        207.48        199.93         3.93 o
   1   5   8        238.13        241.75         4.80 o
   2   5   8        162.91        168.20         3.68 o
   3   5   8         61.08         54.83         2.01 o
   4   5   8         79.61         76.22         2.91 o
   5   5   8          2.92          3.85         1.46 o
  -6   6   8         85.23         81.97         2.99 o
  -5   6   8          7.88          5.51         0.89 o
  -4   6   8         44.35         49.35         1.88 o
  -3   6   8        135.23        133.31         2.99 o
  -2   6   8         12.80         15.60         1.84 o
  -1   6   8        362.78        386.72         7.17 o
   0   6   8        150.72        151.12         3.63 o
   1   6   8        299.92        294.79         5.57 o
   2   6   8        149.01        137.28         3.26 o
   3   6   8         17.50         12.82         1.59 o
   4   6   8          2.74          1.21         0.94 o
   5   6   8         77.77         74.52         3.44 o
  -5   7   8         16.73         18.42         1.66 o
  -4   7   8         47.65         51.63         2.36 o
  -3   7   8        125.13        126.98         3.38 o
  -2   7   8         91.73         97.57         2.66 o
  -1   7   8         25.44         31.21         1.92 o
   0   7   8        343.35        347.06         8.00 o
   1   7   8        136.16        140.71         3.36 o
   2   7   8         17.06         17.55         1.45 o
   3   7   8         98.05         86.76         2.46 o
   4   7   8        120.23        109.99         3.06 o
  -4   8   8         47.17         53.08         1.83 o
  -3   8   8         60.36         64.88         2.19 o
  -2   8   8         40.39         42.09         2.46 o
  -1   8   8         15.91         18.87         1.89 o
   0   8   8         26.58         29.17         1.85 o
   1   8   8         56.89         59.56         2.02 o
   2   8   8          7.24          7.93         1.20 o
   3   8   8         68.67         67.22         3.25 o
  -2   9   8          5.97          5.05         0.98 o
  -1   9   8         17.08         20.59         1.37 o
   0   9   8         85.46         82.31         2.54 o
   1   9   8         73.27         75.72         2.48 o
  -2  -9   9          0.40          2.35         2.50 o
  -1  -9   9          8.51          3.38         2.79 o
   0  -9   9         24.01         24.04         4.93 o
   1  -9   9         47.03         42.71         5.29 o
  -4  -8   9          1.42         -1.25         1.54 o
  -3  -8   9         83.33         81.19         3.44 o
  -2  -8   9         29.54         29.35         3.93 o
  -1  -8   9         69.48         69.04         3.26 o
   0  -8   9          6.00          7.89         1.74 o
   1  -8   9         57.36         57.29         2.72 o
   2  -8   9          7.93          9.44         1.91 o
  -5  -7   9         11.36          7.55         2.09 o
  -4  -7   9        102.12        106.20         3.91 o
  -3  -7   9         77.23         62.99         6.07 o
  -2  -7   9         19.78         19.04         2.29 o
  -1  -7   9          5.91          6.14         1.47 o
   0  -7   9        223.24        231.31         6.20 o
   1  -7   9         27.70         29.66         2.15 o
   2  -7   9         73.75         70.85         2.85 o
   3  -7   9        123.14        130.03         4.61 o
  -5  -6   9        117.05        117.44         3.80 o
  -4  -6   9         64.45         65.06         2.58 o
  -3  -6   9        219.64        218.33         4.70 o
  -2  -6   9         31.46         30.42         1.92 o
  -1  -6   9        330.73        329.38         7.31 o
   0  -6   9        761.48        772.28        15.92 o
   1  -6   9          6.32          5.59         1.22 o
   2  -6   9         10.53         12.43         1.65 o
   3  -6   9        129.27        126.25         3.96 o
   4  -6   9         99.06         86.89         3.61 o
  -6  -5   9         48.76         56.10         6.87 o
  -5  -5   9         39.37         34.69         2.30 o
  -4  -5   9         87.20         93.08         3.30 o
  -3  -5   9        262.21        239.73         5.51 o
  -2  -5   9        275.85        266.39         8.55 o
  -1  -5   9        247.17        250.78         5.83 o
   0  -5   9        367.06        363.49         8.65 o
   1  -5   9        125.94        120.59         3.27 o
   2  -5   9         93.49         89.16         2.58 o
   3  -5   9        157.52        152.49         4.32 o
   4  -5   9         53.18         49.37         2.04 o
   5  -5   9         39.83         44.16         2.50 o
  -6  -4   9         29.15         31.60         2.14 o
  -5  -4   9        144.12        142.04         4.71 o
  -4  -4   9        144.10        141.31         3.51 o
  -3  -4   9         44.36         47.21         1.72 o
  -2  -4   9        108.12        109.93         2.76 o
  -1  -4   9        161.24        162.83         4.07 o
   0  -4   9        201.23        192.84         4.27 o
   1  -4   9        147.94        144.70         3.27 o
   2  -4   9         92.20         86.77         2.98 o
   3  -4   9        147.83        140.43         4.23 o
   4  -4   9         34.68         30.92         2.18 o
   5  -4   9         23.44         24.62         2.75 o
  -7  -3   9         51.31         59.62         4.85 o
  -6  -3   9         31.80         26.58         2.97 o
  -5  -3   9         10.69          8.54         2.60 o
  -4  -3   9          4.19          4.22         1.50 o
  -3  -3   9         42.49         41.25         1.55 o
  -2  -3   9         76.79         71.28         1.86 o
  -1  -3   9         42.08         43.96         1.40 o
   0  -3   9        274.68        279.82         5.89 o
   1  -3   9         92.12         89.78         2.41 o
   2  -3   9        379.83        375.02         7.40 o
   3  -3   9        155.43        147.10         3.61 o
   4  -3   9         47.97         48.11         2.35 o
   5  -3   9         38.20         36.39         3.08 o
   6  -3   9         88.61         89.03         6.03 o
  -7  -2   9         65.78         71.03         4.03 o
  -6  -2   9         19.78         18.11         2.27 o
  -5  -2   9        163.81        156.59         5.65 o
  -4  -2   9        303.96        295.59         6.88 o
  -3  -2   9        153.85        152.18         3.56 o
  -2  -2   9        206.13        197.89         3.68 o
  -1  -2   9        306.82        288.98         5.09 o
   0  -2   9        307.82        305.83         5.62 o
   1  -2   9        100.58         92.95         2.34 o
   2  -2   9         22.99         21.43         1.35 o
   3  -2   9        390.97        393.02         8.02 o
   4  -2   9         92.43         94.59         4.36 o
   5  -2   9         66.43         58.94         4.32 o
   6  -2   9         14.78         17.94         2.57 o
  -7  -1   9         38.79         42.52         7.39 o
  -6  -1   9        103.41        115.71         7.94 o
  -5  -1   9        183.25        174.05         4.70 o
  -4  -1   9        492.78        487.25        13.07 o
  -3  -1   9        228.40        245.25         9.57 o
  -2  -1   9         85.51         78.38         1.77 o
  -1  -1   9        681.91        688.24        10.59 o
   0  -1   9         70.29         62.64         1.64 o
   1  -1   9        161.63        163.20         3.19 o
   2  -1   9          5.17          4.68         1.08 o
   3  -1   9         93.84         86.75         3.63 o
   4  -1   9        166.57        174.27         6.40 o
   5  -1   9         35.11         35.51         4.19 o
   6  -1   9          2.17          2.43         1.47 o
  -7   0   9         34.17         35.25         2.99 o
  -6   0   9         13.95         21.55         3.03 o
  -5   0   9       1333.20       1293.68        31.50 o
  -4   0   9         18.84         23.63         2.11 o
  -3   0   9        937.31        916.14        17.35 o
  -2   0   9        166.18        184.22         3.71 o
  -1   0   9       1435.08       1502.47        30.05 o
   0   0   9        105.48        106.03         2.44 o
   1   0   9          9.16          7.26         1.09 o
   2   0   9         32.34         31.65         2.30 o
   3   0   9         20.78         21.10         2.53 o
   4   0   9        440.18        440.17        12.71 o
   5   0   9         48.58         49.03         4.48 o
   6   0   9         58.45         60.35         4.04 o
  -7   1   9         38.70         44.03         3.90 o
  -6   1   9        126.93        130.95         7.61 o
  -5   1   9        179.77        184.40         6.60 o
  -4   1   9        552.63        541.99        12.03 o
  -3   1   9        245.04        249.52         5.24 o
  -2   1   9         73.05         67.22         3.02 o
  -1   1   9        652.76        652.92        15.16 o
   0   1   9         75.79         68.95         3.77 o
   1   1   9        157.94        153.66         9.29 o
   2   1   9          2.50          0.24         1.37 o
   3   1   9         75.90         67.61         3.02 o
   4   1   9        163.21        166.18         5.97 o
   5   1   9         43.85         45.33         3.52 o
   6   1   9          1.37         -1.18         1.62 o
  -7   2   9         63.88         72.54         4.06 o
  -6   2   9         19.55         18.51         3.38 o
  -5   2   9        172.31        168.81         5.73 o
  -4   2   9        292.30        289.82         7.36 o
  -3   2   9        197.96        186.49         4.69 o
  -2   2   9        217.89        202.56         6.85 o
  -1   2   9        329.69        312.89         9.48 o
   0   2   9        326.45        309.02        10.97 o
   1   2   9        106.49         98.26         3.29 o
   2   2   9         24.76         23.09         1.98 o
   3   2   9        369.60        374.30         8.81 o
   4   2   9        112.48        112.26         4.22 o
   5   2   9         65.14         65.58         5.37 o
  -7   3   9         50.98         54.84         4.04 o
  -6   3   9         22.06         20.86         2.87 o
  -5   3   9         10.86         10.85         4.19 o
  -4   3   9          7.17          9.72         3.12 o
  -3   3   9         37.02         36.34         2.00 o
  -2   3   9         74.62         64.39         2.39 o
  -1   3   9         32.11         33.96         2.02 o
   0   3   9        313.16        306.90         6.42 o
   1   3   9        114.14        110.91         2.72 o
   2   3   9        382.31        380.11         6.95 o
   3   3   9        183.94        172.60         4.35 o
   4   3   9         58.71         60.17         2.94 o
   5   3   9         38.74         38.18         3.38 o
   6   3   9         94.66         94.84         5.07 o
  -6   4   9         29.85         32.52         3.27 o
  -5   4   9        134.26        135.81         4.26 o
  -4   4   9        141.61        136.31         3.17 o
  -3   4   9         29.75         35.53         2.49 o
  -2   4   9         95.82         99.99         2.68 o
  -1   4   9        181.18        179.65         3.64 o
   0   4   9        181.96        175.19         3.64 o
   1   4   9        144.57        139.33         3.11 o
   2   4   9         73.39         75.80         3.36 o
   3   4   9        170.94        163.51         3.58 o
   4   4   9         21.90         20.49         2.14 o
   5   4   9         27.63         29.21         2.64 o
  -6   5   9         49.75         56.84         4.41 o
  -5   5   9         40.16         34.16         2.02 o
  -4   5   9         96.28        104.93         2.77 o
  -3   5   9        254.56        243.22         4.80 o
  -2   5   9        258.36        259.15         5.06 o
  -1   5   9        235.69        240.12         4.74 o
   0   5   9        367.03        365.09         6.72 o
   1   5   9        109.42        108.63         2.87 o
   2   5   9         83.52         83.43         2.46 o
   3   5   9        158.24        156.47         3.54 o
   4   5   9         43.77         42.87         2.28 o
   5   5   9         30.91         35.00         4.93 o
  -5   6   9        103.29        100.16         2.84 o
  -4   6   9         63.88         62.45         2.33 o
  -3   6   9        191.37        197.69         4.45 o
  -2   6   9         37.26         34.90         1.77 o
  -1   6   9        346.14        347.66         6.33 o
   0   6   9        788.23        796.76        15.12 o
   1   6   9         11.32         13.98         1.90 o
   2   6   9          7.03          7.29         1.22 o
   3   6   9        142.70        139.54         3.56 o
   4   6   9        103.72         93.17         2.79 o
  -5   7   9         11.59         10.91         1.61 o
  -4   7   9        105.10        111.78         2.91 o
  -3   7   9         83.88         75.19         3.52 o
  -2   7   9         31.89         28.13         1.72 o
  -1   7   9          9.08          9.32         1.07 o
   0   7   9        205.52        210.82         5.15 o
   1   7   9         24.80         26.07         1.52 o
   2   7   9         88.40         76.70         4.41 o
   3   7   9        135.81        134.73         3.67 o
  -3   8   9         93.05         94.08         3.30 o
  -2   8   9         25.11         25.03         2.20 o
  -1   8   9         67.44         69.32         2.02 o
   0   8   9          6.40          9.57         1.27 o
   1   8   9         48.42         48.49         1.78 o
   2   8   9         12.82         14.59         1.28 o
  -2   9   9          2.22          3.93         2.50 o
  -1   9   9          6.18          5.81         1.32 o
   0   9   9         27.96         27.25         1.95 o
  -3  -8  10        116.18        108.86         7.57 o
  -2  -8  10         31.23         36.66         2.39 o
  -1  -8  10         19.26         18.49         2.26 o
   0  -8  10         67.63         65.08         5.59 o
   1  -8  10          7.94         12.23         2.24 o
   2  -8  10        125.63        125.34         5.20 o
  -4  -7  10         20.38         19.01         2.03 o
  -3  -7  10         57.91         57.92         2.57 o
  -2  -7  10         74.79         74.16         3.18 o
  -1  -7  10         89.90         91.15         3.63 o
   0  -7  10        123.26        128.91         4.15 o
   1  -7  10        154.28        160.96         4.32 o
   2  -7  10         15.59         14.46         1.72 o
   3  -7  10        163.43        157.63         3.89 o
  -5  -6  10         17.59         15.15         4.15 o
  -4  -6  10         69.05         73.06         4.13 o
  -3  -6  10        128.05        118.30         3.75 o
  -2  -6  10         87.40         80.18         3.03 o
  -1  -6  10          4.13          3.63         1.10 o
   0  -6  10          4.89          3.27         1.13 o
   1  -6  10          9.87          9.76         1.27 o
   2  -6  10         16.31         21.68         2.80 o
   3  -6  10          7.34          4.49         1.33 o
   4  -6  10         59.71         63.75         2.77 o
  -6  -5  10         48.34         49.43         6.25 o
  -5  -5  10        154.22        149.34         4.98 o
  -4  -5  10         99.88         98.69         3.33 o
  -3  -5  10        187.10        177.41         4.01 o
  -2  -5  10          1.82          1.41         0.98 o
  -1  -5  10        424.75        426.79         8.70 o
   0  -5  10        554.61        553.18         9.84 o
   1  -5  10        497.86        483.32        10.79 o
   2  -5  10          0.65          0.67         0.99 o
   3  -5  10         38.86         36.82         2.34 o
   4  -5  10         39.85         38.14         3.16 o
  -6  -4  10         11.86         13.86         2.65 o
  -5  -4  10          0.93          2.43         1.53 o
  -4  -4  10        123.69        120.58         3.26 o
  -3  -4  10          0.61          0.30         0.83 o
  -2  -4  10         33.65         28.13         1.49 o
  -1  -4  10        129.92        123.18         2.76 o
   0  -4  10        631.89        596.73        10.27 o
   1  -4  10         76.49         74.66         2.43 o
   2  -4  10        172.80        166.60         3.90 o
   3  -4  10         30.79         24.84         2.50 o
   4  -4  10        207.71        198.52         6.03 o
   5  -4  10         57.10         52.05         2.55 o
  -6  -3  10         10.19         10.06         1.70 o
  -5  -3  10         90.58         87.22         4.16 o
  -4  -3  10         33.86         34.59         2.18 o
  -3  -3  10         35.40         35.92         1.58 o
  -2  -3  10         24.52         22.12         1.30 o
  -1  -3  10         39.72         36.53         1.51 o
   0  -3  10        284.80        267.29         5.04 o
   1  -3  10         34.80         33.04         1.65 o
   2  -3  10          7.84         10.48         1.25 o
   3  -3  10        263.51        255.94         5.89 o
   4  -3  10        194.17        184.10         5.70 o
   5  -3  10        103.83        112.14         4.52 o
  -7  -2  10         61.90         49.11         4.34 o
  -6  -2  10          9.75         14.39         2.59 o
  -5  -2  10         14.82         15.19         3.51 o
  -4  -2  10         95.43         91.78         2.92 o
  -3  -2  10        200.46        191.97         4.23 o
  -2  -2  10        238.47        227.90         4.56 o
  -1  -2  10         15.95         16.27         1.02 o
   0  -2  10        643.83        641.79        10.42 o
   1  -2  10         11.80         10.46         1.07 o
   2  -2  10        288.58        276.60         6.20 o
   3  -2  10        275.27        289.23         7.04 o
   4  -2  10         76.68         74.90         3.54 o
   5  -2  10         21.55         25.90         2.38 o
  -7  -1  10         88.89         92.71         4.27 o
  -6  -1  10         53.77         62.94         3.81 o
  -5  -1  10        190.22        184.26         5.55 o
  -4  -1  10         59.61         59.82         2.92 o
  -3  -1  10        292.28        289.07         5.54 o
  -2  -1  10        104.59         94.50         2.42 o
  -1  -1  10         90.68         86.40         1.88 o
   0  -1  10        366.14        350.80         6.40 o
   1  -1  10        745.88        718.71        15.48 o
   2  -1  10         37.87         35.94         1.65 o
   3  -1  10        238.71        227.17         6.01 o
   4  -1  10         79.23         80.62         3.56 o
   5  -1  10         63.65         64.15         3.44 o
   6  -1  10         43.66         56.24         3.68 o
  -7   0  10          5.38          6.07         1.49 o
  -6   0  10        354.38        361.68        13.46 o
  -5   0  10        114.95        102.56         7.72 o
  -4   0  10       1133.71       1102.77        27.03 o
  -3   0  10        172.42        164.25         4.37 o
  -2   0  10        478.15        462.90         8.33 o
  -1   0  10        247.50        268.06         6.40 o
   0   0  10        679.52        743.35        16.62 o
   1   0  10         20.08         15.02         1.85 o
   2   0  10        136.51        118.80         4.17 o
   3   0  10         88.42         81.15         4.18 o
   4   0  10        109.50        115.79         5.30 o
   5   0  10         24.06         25.80         2.76 o
   6   0  10         40.78         49.11         3.53 o
  -7   1  10         72.79         77.78         8.09 o
  -6   1  10         50.22         49.11         5.85 o
  -5   1  10        185.16        185.00         5.75 o
  -4   1  10         54.99         50.46         3.49 o
  -3   1  10        306.70        302.56         7.21 o
  -2   1  10        101.51         91.23         3.22 o
   0   1  10        368.90        355.90        13.39 o
   1   1  10        692.82        668.97        15.38 o
   2   1  10         39.07         36.75         2.36 o
   3   1  10        199.24        195.98         6.24 o
   4   1  10         72.21         77.95         4.56 o
   5   1  10         59.21         62.77         3.71 o
  -7   2  10         58.23         59.03         4.34 o
  -5   2  10         18.87         20.72         2.73 o
  -4   2  10         82.58         78.03         3.76 o
  -3   2  10        215.13        209.40         4.82 o
  -2   2  10        263.98        247.89         5.97 o
  -1   2  10         17.99         19.17         1.93 o
   0   2  10        594.14        595.25        13.90 o
   1   2  10         12.52         11.24         1.99 o
   2   2  10        286.81        275.93         5.74 o
   3   2  10        281.90        298.65         7.05 o
   4   2  10         97.96        102.80         4.09 o
   5   2  10         24.28         30.22         3.16 o
  -6   3  10         12.93          9.15         2.39 o
  -5   3  10         89.01         83.76         3.71 o
  -4   3  10         28.79         26.30         2.31 o
  -3   3  10         19.71         23.72         2.96 o
  -2   3  10         24.53         20.80         1.63 o
  -1   3  10         37.85         34.02         1.87 o
   0   3  10        289.66        268.54         5.13 o
   1   3  10         51.05         43.94         3.20 o
   2   3  10          9.35         15.21         1.98 o
   3   3  10        250.18        247.20         5.66 o
   4   3  10        187.16        184.30         6.13 o
   5   3  10         99.61        106.51         5.06 o
  -6   4  10         20.04         18.14         2.07 o
  -5   4  10          1.62          4.87         2.01 o
  -4   4  10        123.41        123.40         3.19 o
  -3   4  10          0.33         -0.93         0.93 o
  -2   4  10         27.97         25.83         1.74 o
  -1   4  10        123.46        116.46         2.85 o
   0   4  10        586.84        556.78        10.07 o
   1   4  10         75.97         68.60         2.35 o
   2   4  10        179.02        176.09         4.15 o
   3   4  10         29.61         24.84         2.13 o
   4   4  10        182.73        182.18         5.24 o
   5   4  10         51.22         51.75         6.47 o
  -6   5  10         54.11         52.15         2.36 o
  -5   5  10        141.85        138.55         4.15 o
  -4   5  10        102.08        105.35         3.05 o
  -3   5  10        176.12        174.15         3.72 o
  -2   5  10          2.30          1.92         0.91 o
  -1   5  10        463.72        470.00         8.45 o
   0   5  10        547.96        537.74        10.09 o
   1   5  10        495.54        488.41        10.56 o
   2   5  10          0.55          1.24         0.98 o
   3   5  10         51.86         47.99         2.05 o
   4   5  10         39.35         39.85         2.05 o
  -5   6  10         19.73         18.61         2.00 o
  -4   6  10         88.23         90.93         2.41 o
  -3   6  10        119.46        109.30         2.91 o
  -2   6  10         98.95         93.25         3.10 o
  -1   6  10          4.94          4.78         0.94 o
   0   6  10          1.21          0.24         1.07 o
   1   6  10         10.59          9.87         1.32 o
   2   6  10         17.20         19.69         2.00 o
   3   6  10          9.05          9.06         2.11 o
   4   6  10         58.13         61.47         2.13 o
  -4   7  10         16.80         14.48         1.37 o
  -3   7  10         66.09         62.50         1.91 o
  -2   7  10         76.25         74.64         2.84 o
  -1   7  10         83.65         86.25         3.32 o
   0   7  10        126.53        126.14         3.31 o
   1   7  10        154.67        160.02         3.98 o
   2   7  10         16.65         16.74         1.28 o
   3   7  10        148.73        147.50         4.00 o
  -3   8  10        122.87        120.89         3.01 o
  -2   8  10         33.20         37.14         1.46 o
  -1   8  10         17.55         21.44         1.69 o
   0   8  10         87.19         80.24         2.19 o
   1   8  10          7.46          9.32         1.04 o
   2   8  10        127.75        127.84         3.87 o
  -2  -8  11         38.88         35.53         2.70 o
  -1  -8  11         25.73         26.44         2.65 o
   0  -8  11        207.84        208.97         8.44 o
   1  -8  11         46.13         38.71         3.27 o
  -4  -7  11        156.33        150.41         8.46 o
  -3  -7  11         95.38         94.27         4.31 o
  -2  -7  11         40.60         40.84         2.37 o
  -1  -7  11         23.42         21.13         2.98 o
   0  -7  11          4.94          4.68         1.41 o
   1  -7  11         82.38         90.46         2.87 o
   2  -7  11         44.94         45.85         2.24 o
   3  -7  11          3.32          0.54         1.25 o
  -5  -6  11         20.38         12.35         3.60 o
  -4  -6  11         98.52        105.79         4.16 o
  -3  -6  11        110.97        110.73         3.48 o
  -2  -6  11         77.57         84.78         2.95 o
  -1  -6  11        156.69        151.09         4.28 o
   0  -6  11         27.50         28.96         1.81 o
   1  -6  11         16.85         17.17         1.87 o
   2  -6  11         13.23         14.12         2.10 o
   3  -6  11         15.13         15.28         2.28 o
  -5  -5  11         44.07         36.17         3.68 o
  -4  -5  11        170.74        158.48         5.09 o
  -3  -5  11         71.65         72.05         2.64 o
  -2  -5  11         53.35         52.59         2.01 o
  -1  -5  11         99.81        104.20         2.71 o
   0  -5  11         31.32         28.82         1.68 o
   1  -5  11         55.51         51.95         2.25 o
   2  -5  11         64.51         61.23         2.26 o
   3  -5  11         36.56         31.70         3.00 o
   4  -5  11        148.74        144.88         4.94 o
  -6  -4  11         34.71         40.26         2.37 o
  -5  -4  11          2.08          0.81         1.99 o
  -4  -4  11        367.20        351.77        12.81 o
  -3  -4  11        201.53        180.80         4.44 o
  -2  -4  11         84.19         85.20         2.65 o
  -1  -4  11         23.49         21.40         1.58 o
   0  -4  11        745.20        741.13        17.06 o
   1  -4  11        303.10        294.10         5.85 o
   2  -4  11         32.75         31.56         1.94 o
   3  -4  11         52.35         53.04         2.29 o
   4  -4  11         52.10         54.64         2.92 o
  -6  -3  11         17.57         18.11         2.03 o
  -5  -3  11         45.13         41.34         3.03 o
  -4  -3  11         68.10         63.49         2.60 o
  -3  -3  11         24.56         23.68         1.94 o
  -2  -3  11        230.17        222.28         4.16 o
  -1  -3  11         88.39         93.21         2.27 o
   0  -3  11       1343.71       1316.09        24.18 o
   1  -3  11         61.32         58.19         1.92 o
   2  -3  11         93.00         92.97         2.76 o
   3  -3  11        286.31        262.26        12.26 o
   4  -3  11        173.46        168.39         5.67 o
   5  -3  11        120.14        131.07         4.39 o
  -6  -2  11         94.59        105.10         4.94 o
  -5  -2  11         32.24         29.91         3.02 o
  -4  -2  11        728.04        726.36        17.80 o
  -3  -2  11         80.83         79.15         2.20 o
  -2  -2  11        145.61        136.39         3.05 o
  -1  -2  11         13.91         13.62         1.12 o
   0  -2  11        624.79        629.72        10.83 o
   1  -2  11        121.92        117.27         2.92 o
   2  -2  11         44.35         42.44         1.88 o
   3  -2  11        580.89        573.20        12.50 o
   4  -2  11         14.16         14.02         2.06 o
   5  -2  11         64.43         68.07         5.20 o
  -7  -1  11        122.84        130.62         5.20 o
  -6  -1  11         46.24         53.00         5.66 o
  -5  -1  11         75.67         71.24         3.44 o
  -4  -1  11        203.29        195.44         6.49 o
  -3  -1  11        100.18        100.26         2.93 o
  -2  -1  11         38.98         38.62         1.81 o
  -1  -1  11        102.01         90.89         2.79 o
   0  -1  11        131.27        120.44         2.96 o
   1  -1  11         53.46         52.00         2.08 o
   2  -1  11         57.35         55.57         2.58 o
   3  -1  11         57.09         56.71         3.00 o
   4  -1  11        122.26        120.33         4.94 o
   5  -1  11         10.06         13.05         3.01 o
  -7   0  11        104.80        111.34         5.17 o
  -6   0  11          7.96          7.94         2.21 o
  -5   0  11        137.43        140.83         7.06 o
  -4   0  11        191.69        170.46         6.40 o
  -3   0  11       1144.69       1133.43        27.60 o
  -2   0  11         72.05         64.78         2.25 o
  -1   0  11        221.21        225.81         7.08 o
   0   0  11         14.43         16.13         1.66 o
   1   0  11         26.97         21.41         2.70 o
   2   0  11         11.98         12.97         2.20 o
   3   0  11         55.23         48.92         3.11 o
   4   0  11         32.50         34.64         2.88 o
   5   0  11          8.09          5.51         2.35 o
  -7   1  11        100.15        100.87         6.76 o
  -6   1  11         52.42         55.08         5.11 o
  -5   1  11        100.56         97.17         4.46 o
  -4   1  11        223.48        212.25         6.09 o
  -3   1  11         82.46         80.87         3.69 o
  -2   1  11         49.27         42.78         2.69 o
  -1   1  11        114.45        100.81         3.33 o
   0   1  11        137.06        127.06         4.12 o
   1   1  11         39.82         37.75         2.50 o
   2   1  11         61.09         59.33         2.76 o
   3   1  11         48.15         44.03         3.19 o
   4   1  11         97.83         94.45         4.85 o
   5   1  11          9.43         13.96         3.79 o
  -6   2  11         92.63         99.69         6.47 o
  -5   2  11         33.96         31.50         4.90 o
  -4   2  11        678.10        683.33        17.99 o
  -3   2  11         64.53         64.42         2.82 o
  -2   2  11        163.06        150.45         3.65 o
  -1   2  11          9.86         11.37         1.36 o
   0   2  11        573.89        590.81        11.41 o
   1   2  11        122.48        116.37         3.10 o
   2   2  11         52.78         50.09         3.64 o
   3   2  11        534.82        547.36        13.47 o
   4   2  11         14.76         13.01         2.22 o
   5   2  11         72.62         73.88         4.48 o
  -6   3  11         16.02         18.26         2.81 o
  -5   3  11         46.53         46.27         2.90 o
  -4   3  11         76.82         74.03         2.98 o
  -3   3  11         28.29         25.36         2.51 o
  -2   3  11        217.61        208.62         5.11 o
  -1   3  11         74.01         77.37         2.54 o
   0   3  11       1296.65       1300.79        21.98 o
   1   3  11         49.01         46.88         2.14 o
   2   3  11         85.07         83.38         3.01 o
   3   3  11        284.99        271.96         7.79 o
   4   3  11        195.14        184.09         5.86 o
   5   3  11        114.65        120.78         6.76 o
  -6   4  11         36.60         39.57         3.02 o
  -5   4  11          2.92          2.19         1.23 o
  -4   4  11        365.60        368.76         7.99 o
  -3   4  11        213.31        198.04         4.01 o
  -2   4  11         73.15         72.92         2.74 o
  -1   4  11         35.15         32.50         3.00 o
   0   4  11        782.01        791.32        15.57 o
   1   4  11        326.98        327.06         6.62 o
   2   4  11         29.44         29.83         1.94 o
   3   4  11         71.62         70.85         2.46 o
   4   4  11         53.15         52.64         2.57 o
   5   4  11         20.35         21.98         2.35 o
  -5   5  11         30.90         30.55         2.20 o
  -4   5  11        166.32        152.68         6.03 o
  -3   5  11         85.31         87.10         2.59 o
  -2   5  11         47.56         46.13         1.98 o
  -1   5  11        102.09        105.41         2.68 o
   0   5  11         34.00         29.23         2.19 o
   1   5  11         68.52         63.62         2.61 o
   2   5  11         70.61         67.39         2.52 o
   3   5  11         42.37         40.60         2.16 o
   4   5  11        157.34        157.67         4.74 o
  -5   6  11         17.68         15.41         1.97 o
  -4   6  11        104.27        110.81         3.25 o
  -3   6  11         99.65         98.18         3.03 o
  -2   6  11         65.28         70.56         2.33 o
  -1   6  11        149.38        149.56         3.36 o
   0   6  11         24.39         26.63         2.01 o
   1   6  11         20.86         23.03         1.84 o
   2   6  11          9.44          7.62         1.94 o
   3   6  11          8.00         11.13         1.28 o
  -4   7  11        152.54        146.93         3.90 o
  -3   7  11         89.98         86.29         2.35 o
  -2   7  11         48.80         49.94         1.74 o
  -1   7  11         15.91         15.74         2.08 o
   0   7  11          9.14          7.82         1.12 o
   1   7  11         84.19         85.86         2.44 o
   2   7  11         43.59         45.12         2.23 o
   3   7  11          1.81          0.89         0.65 o
  -3   8  11         11.91         15.59         2.87 o
  -2   8  11         43.28         44.80         1.71 o
  -1   8  11         22.72         24.06         1.51 o
   0   8  11        221.86        229.03         5.47 o
   1   8  11         44.98         44.91         1.66 o
  -2  -8  12          4.25          3.53         2.06 o
  -1  -8  12         40.40         47.78         6.36 o
   0  -8  12         14.19          7.79         3.60 o
  -3  -7  12         21.86         20.74         4.67 o
  -2  -7  12        121.27        125.35         4.62 o
  -1  -7  12         20.59         18.89         1.90 o
   0  -7  12         20.22         19.31         1.86 o
   1  -7  12         13.45         15.04         1.98 o
   2  -7  12         15.58         18.03         1.94 o
  -4  -6  12         25.50         23.69         2.75 o
  -3  -6  12         47.13         48.54         2.28 o
  -2  -6  12          6.52          3.93         1.34 o
  -1  -6  12        117.99        119.48         3.87 o
   0  -6  12         30.15         32.06         3.15 o
   1  -6  12         24.21         23.77         2.37 o
   2  -6  12         14.89         17.12         1.66 o
   3  -6  12         14.78         18.22         2.10 o
  -5  -5  12          0.34         -2.13         2.72 o
  -3  -5  12          5.39          2.12         1.66 o
  -2  -5  12         26.08         26.55         1.81 o
  -1  -5  12        151.85        150.32         4.36 o
   0  -5  12         54.13         58.64         2.89 o
   1  -5  12          7.67          8.09         1.48 o
   2  -5  12        142.32        139.01         3.80 o
   3  -5  12         15.98         17.16         1.79 o
   4  -5  12          2.25          1.32         2.35 o
  -6  -4  12         15.71         13.60         3.60 o
  -5  -4  12         37.91         39.77         4.85 o
  -4  -4  12          5.45          4.11         1.44 o
  -3  -4  12         17.26         12.26         1.53 o
  -2  -4  12          3.54          3.18         1.53 o
  -1  -4  12         85.49         83.71         2.22 o
   0  -4  12        103.26        106.13         2.69 o
   1  -4  12          3.26          3.41         0.90 o
   2  -4  12         36.78         38.77         1.95 o
   3  -4  12        267.10        256.92         7.00 o
   4  -4  12         68.99         61.83         5.59 o
  -6  -3  12         60.15         64.63         3.48 o
  -5  -3  12         17.04         20.45         2.68 o
  -4  -3  12        230.25        231.11         9.20 o
  -3  -3  12         26.35         24.15         1.71 o
  -2  -3  12        238.72        233.36         5.04 o
  -1  -3  12        310.55        306.14         5.84 o
   0  -3  12         91.26         86.18         2.78 o
   1  -3  12        216.44        208.59         4.92 o
   2  -3  12         29.75         29.52         1.89 o
   3  -3  12         30.18         35.16         2.91 o
   4  -3  12         68.04         72.22         3.88 o
   5  -3  12          2.41          4.71         1.54 o
  -6  -2  12         65.87         76.96         3.92 o
  -5  -2  12         75.39         74.99         5.15 o
  -4  -2  12        233.55        227.45         8.98 o
  -3  -2  12        109.49        105.87         3.22 o
  -2  -2  12          3.87          2.88         1.00 o
  -1  -2  12        286.69        277.75         6.42 o
   0  -2  12         50.37         52.32         1.76 o
   1  -2  12        203.69        201.14         4.95 o
   2  -2  12         28.62         27.67         1.96 o
   3  -2  12        280.97        279.15         7.68 o
   4  -2  12         70.39         75.34         3.40 o
   5  -2  12        119.01        121.22         6.62 o
  -6  -1  12         49.57         52.40         3.39 o
  -4  -1  12        509.21        499.05        14.04 o
  -3  -1  12         28.77         26.75         2.70 o
  -2  -1  12         92.20         87.40         3.06 o
  -1  -1  12         35.60         34.06         1.74 o
   0  -1  12          8.12          9.94         2.03 o
   1  -1  12          3.76          3.57         1.12 o
   2  -1  12        183.21        179.28         5.33 o
   3  -1  12        111.79        105.14         4.91 o
   4  -1  12         63.92         64.08         3.42 o
   5  -1  12         52.44         60.25         3.14 o
  -6   0  12          1.75          0.95         1.39 o
  -5   0  12        162.90        179.22        11.98 o
  -4   0  12          8.22         10.43         2.38 o
  -3   0  12         79.78         77.08         3.30 o
  -2   0  12          0.31          0.52         1.28 o
  -1   0  12        492.07        480.66        11.10 o
   0   0  12        444.89        418.98        10.78 o
   1   0  12        101.00        101.22         4.32 o
   2   0  12         30.97         34.73         3.29 o
   3   0  12         35.34         30.68         6.08 o
   4   0  12          7.03          7.68         3.38 o
   5   0  12         27.58         29.62         2.54 o
  -5   1  12         20.84         27.94         2.77 o
  -4   1  12        488.12        473.91        12.81 o
  -3   1  12         29.13         28.49         2.98 o
  -2   1  12         99.16         96.01         3.55 o
  -1   1  12         37.39         34.45         2.88 o
   0   1  12          9.46         10.80         1.92 o
   1   1  12          2.04          0.73         1.51 o
   2   1  12        183.83        174.90         5.49 o
   3   1  12        123.22        123.46         5.22 o
   5   1  12         51.55         54.28         4.60 o
  -6   2  12         60.70         66.38         5.22 o
  -5   2  12         77.82         69.21         4.29 o
  -4   2  12        230.25        227.59         6.82 o
  -3   2  12        143.27        139.40         4.75 o
  -2   2  12          3.73          1.92         1.25 o
  -1   2  12        316.57        312.99         7.15 o
   0   2  12         51.11         52.45         2.23 o
   1   2  12        202.60        199.16         4.98 o
   2   2  12         22.36         24.57         2.31 o
   3   2  12        256.04        268.89         9.82 o
   4   2  12         82.59         77.50         3.86 o
   5   2  12        117.43        118.72         6.32 o
  -6   3  12         55.53         58.77         3.98 o
  -5   3  12         17.39         14.85         6.03 o
  -4   3  12        260.52        259.42         8.99 o
  -3   3  12         27.10         23.82         2.01 o
  -2   3  12        229.74        230.54         5.73 o
  -1   3  12        310.99        311.87         7.61 o
   0   3  12        120.80        116.39         3.39 o
   1   3  12        229.36        221.29         4.69 o
   2   3  12         26.84         31.23         2.40 o
   3   3  12         30.80         38.24         2.62 o
   4   3  12         71.18         72.55         3.70 o
   5   3  12          0.93          3.38         1.47 o
  -6   4  12         17.16         11.85         2.01 o
  -5   4  12         44.25         43.93         2.59 o
  -4   4  12          6.36          5.55         1.33 o
  -3   4  12         30.17         21.26         2.10 o
  -2   4  12          3.95          4.47         1.03 o
  -1   4  12         66.13         68.11         2.25 o
   0   4  12        101.54        104.26         2.69 o
   1   4  12          0.20         -0.77         1.02 o
   2   4  12         40.13         44.97         2.13 o
   3   4  12        284.36        279.13         7.06 o
   4   4  12         72.95         71.86         6.70 o
  -5   5  12          0.11         -0.58         1.00 o
  -4   5  12         21.79         15.41         1.52 o
  -3   5  12          4.99          1.89         1.04 o
  -2   5  12         20.61         24.35         1.73 o
  -1   5  12        154.41        158.84         3.56 o
   0   5  12         61.11         65.64         2.62 o
   1   5  12         10.25          8.32         1.28 o
   2   5  12        150.30        152.10         3.73 o
   3   5  12         13.78         16.95         1.57 o
   4   5  12          0.88          1.61         1.25 o
  -4   6  12         26.51         25.57         1.71 o
  -3   6  12         35.95         38.08         1.64 o
  -2   6  12          5.92          3.77         0.90 o
  -1   6  12        123.12        123.97         2.87 o
   0   6  12         27.87         26.18         1.64 o
   1   6  12         14.72         14.38         2.31 o
   2   6  12         14.69         15.18         1.31 o
   3   6  12         13.08         16.94         1.38 o
  -3   7  12         20.51         15.62         1.22 o
  -2   7  12        127.89        134.13         3.23 o
  -1   7  12         18.05         16.17         1.30 o
   0   7  12         26.74         25.38         1.46 o
   1   7  12         15.27         14.96         1.18 o
   2   7  12         17.87         18.92         1.78 o
  -2   8  12          4.46          2.26         0.61 o
  -1   8  12         45.44         50.77         1.77 o
   0   8  12         16.52         15.30         1.27 o
  -3  -7  13         24.17         20.60         3.01 o
  -2  -7  13         33.83         39.79         3.26 o
  -1  -7  13        109.30        111.92         4.40 o
   0  -7  13         12.00         14.38         2.02 o
   1  -7  13         69.72         77.07         3.76 o
  -4  -6  13         17.45         15.44         3.38 o
  -3  -6  13         26.77         26.52         2.39 o
  -2  -6  13         26.29         25.33         1.97 o
  -1  -6  13         43.20         41.02         2.52 o
   0  -6  13         35.91         36.09         3.69 o
   1  -6  13         17.49         16.95         1.54 o
   2  -6  13         65.52         75.53         3.04 o
  -5  -5  13         37.44         37.27         2.36 o
  -4  -5  13          5.57          5.22         2.21 o
  -3  -5  13          8.11          7.40         1.87 o
  -2  -5  13         28.55         29.79         2.32 o
  -1  -5  13         37.57         37.04         2.04 o
   0  -5  13         83.23         85.29         2.82 o
   1  -5  13        100.13        100.87         3.29 o
   2  -5  13         71.47         68.09         2.82 o
   3  -5  13          2.80          0.87         1.95 o
  -5  -4  13          6.27          9.19         2.94 o
  -4  -4  13         43.65         39.63         2.99 o
  -3  -4  13         33.26         28.15         2.40 o
  -2  -4  13         67.42         59.93         2.80 o
  -1  -4  13        142.31        140.05         3.40 o
   0  -4  13        277.50        280.13         7.54 o
   1  -4  13         43.59         43.00         1.95 o
   2  -4  13        150.35        171.43         4.32 o
   3  -4  13         66.67         62.75         2.58 o
   4  -4  13         21.27         26.26         2.43 o
  -6  -3  13         31.41         33.89         3.31 o
  -5  -3  13          2.52          4.71         1.91 o
  -4  -3  13        144.69        156.25         6.57 o
  -3  -3  13        242.58        231.16         7.91 o
  -2  -3  13         30.31         27.35         2.32 o
  -1  -3  13        134.26        133.83         3.66 o
   0  -3  13         13.81         12.60         2.08 o
   1  -3  13        661.38        663.73        14.55 o
   2  -3  13        317.26        297.56         7.16 o
   3  -3  13        134.81        142.09         5.99 o
   4  -3  13         19.17         16.47         3.01 o
  -6  -2  13        117.54        126.05         5.51 o
  -5  -2  13         19.53         19.74         2.82 o
  -4  -2  13         36.53         34.82         2.75 o
  -3  -2  13        498.85        488.28        12.31 o
  -2  -2  13        194.68        193.44         4.72 o
  -1  -2  13        103.12         94.97         3.27 o
   0  -2  13        275.18        280.84         7.11 o
   1  -2  13        351.65        353.00         7.63 o
   2  -2  13         50.10         44.26         3.43 o
   3  -2  13          7.57          6.54         2.28 o
  -6  -1  13         63.93         64.09         3.54 o
  -5  -1  13         79.58         77.30         4.46 o
  -4  -1  13         24.88         29.26         5.22 o
  -3  -1  13         17.91         18.30         2.07 o
  -2  -1  13         38.92         37.95         2.88 o
  -1  -1  13        229.06        218.06         5.70 o
   0  -1  13        220.04        203.17         6.06 o
   1  -1  13        284.82        287.85         7.90 o
   2  -1  13         56.92         57.90         3.61 o
   3  -1  13         90.70         99.45         4.32 o
   4  -1  13         35.57         37.12         2.71 o
   5  -1  13        115.33        113.29         4.63 o
  -6   0  13          0.97          0.57         1.21 o
  -5   0  13         70.17         74.01         3.73 o
  -4   0  13          0.34          1.14         2.43 o
  -3   0  13        249.77        241.87        13.24 o
  -2   0  13         73.37         70.76         3.81 o
  -1   0  13        244.25        238.61         6.11 o
   0   0  13        132.63        126.29         5.15 o
   1   0  13        173.03        168.10         8.82 o
   2   0  13        255.48        253.18         8.42 o
   3   0  13        192.41        197.67         6.45 o
   4   0  13        246.04        248.30         8.76 o
   5   0  13         66.57         70.99         3.33 o
  -6   1  13         52.75         50.94         4.12 o
  -5   1  13         87.76         85.49         3.98 o
  -4   1  13         19.07         17.85         2.72 o
  -3   1  13         10.46         10.65         1.95 o
  -2   1  13         36.57         33.55         2.64 o
  -1   1  13        225.36        226.92         6.38 o
   0   1  13        222.14        211.98         7.26 o
   1   1  13        301.77        298.73         8.00 o
   2   1  13         57.76         55.04         3.81 o
   3   1  13        105.39        109.35         4.32 o
   4   1  13         36.26         35.56         2.80 o
   5   1  13        132.54        123.57         6.40 o
  -6   2  13        121.45        136.15         7.50 o
  -5   2  13         21.18         21.13         5.15 o
  -4   2  13         26.60         27.93         2.95 o
  -3   2  13        505.30        500.37        10.51 o
  -2   2  13        193.48        195.86         4.81 o
  -1   2  13        116.22        109.70         3.56 o
   0   2  13        234.75        254.48         7.28 o
   1   2  13        368.82        370.22         8.53 o
   3   2  13          7.84          4.62         1.74 o
   4   2  13         28.42         28.07         2.54 o
  -6   3  13         31.64         37.27         3.16 o
  -5   3  13          3.41          4.34         1.22 o
  -4   3  13        159.48        171.63         5.77 o
  -3   3  13        244.65        243.69         5.20 o
  -2   3  13         40.08         34.27         2.51 o
  -1   3  13        157.48        164.58         3.96 o
   0   3  13         14.68         13.38         1.49 o
   1   3  13        629.61        637.71        12.13 o
   2   3  13        314.29        305.17         7.67 o
   4   3  13         18.23         19.14         2.36 o
  -5   4  13          8.88          9.03         3.46 o
  -4   4  13         53.62         47.66         3.00 o
  -3   4  13         24.06         21.35         1.93 o
  -2   4  13         72.03         69.06         2.89 o
  -1   4  13        129.03        131.42         3.39 o
   0   4  13        316.57        323.16         5.78 o
   1   4  13         37.85         36.61         1.97 o
   2   4  13        138.54        162.52         4.24 o
   3   4  13         67.71         67.42         3.11 o
   4   4  13         17.61         21.17         2.57 o
  -5   5  13         40.37         38.51         2.50 o
  -4   5  13          6.85          3.09         3.01 o
  -3   5  13         11.81         10.41         1.51 o
  -2   5  13         23.39         23.87         1.74 o
  -1   5  13         26.53         28.53         1.85 o
   0   5  13         80.88         87.93         2.41 o
   1   5  13         84.59         86.24         2.71 o
   2   5  13         72.12         70.24         2.21 o
   3   5  13          1.73         -0.65         1.21 o
  -4   6  13         12.50         14.17         2.08 o
  -3   6  13         25.64         25.64         1.41 o
  -2   6  13         22.80         23.27         1.42 o
  -1   6  13         45.65         46.93         3.96 o
   0   6  13         35.94         36.04         2.22 o
   1   6  13         19.30         19.26         1.44 o
   2   6  13         74.27         83.00         2.82 o
  -3   7  13         25.10         22.37         1.46 o
  -2   7  13         35.15         39.41         1.56 o
  -1   7  13         95.25         96.32         2.64 o
   0   7  13          9.21          6.61         1.19 o
   1   7  13         71.65         78.02         2.13 o
  -2  -7  14          1.24          1.88         1.55 o
  -1  -7  14         85.29         91.49         4.12 o
   0  -7  14         15.52         15.54         2.44 o
  -3  -6  14          9.13          4.40         1.63 o
  -2  -6  14         34.96         40.02         2.32 o
  -1  -6  14          0.64          0.04         1.48 o
   0  -6  14         23.41         24.03         1.93 o
   1  -6  14         47.09         51.10         2.43 o
   2  -6  14        108.52        111.06         3.70 o
  -4  -5  14         18.25         16.05         2.55 o
  -3  -5  14         45.51         51.08         3.31 o
  -2  -5  14        112.16        109.75         4.01 o
  -1  -5  14         40.39         26.10         8.82 o
   0  -5  14         46.02         42.92         2.22 o
   1  -5  14          4.99          5.54         1.28 o
   2  -5  14        114.96        119.70         3.59 o
   3  -5  14          5.59          3.06         1.69 o
  -5  -4  14         50.80         51.58         2.39 o
  -4  -4  14        118.10        127.07         5.43 o
  -3  -4  14        152.20        148.87         8.75 o
  -2  -4  14        250.48        259.34        10.29 o
  -1  -4  14         40.68         39.54         2.14 o
   0  -4  14        133.55        140.73         4.30 o
   1  -4  14         89.68         87.97         2.58 o
   2  -4  14         92.54        102.26         3.42 o
   3  -4  14         33.78         35.87         2.75 o
  -5  -3  14         42.41         43.64         3.72 o
  -4  -3  14        147.95        136.72         6.03 o
  -3  -3  14        401.98        399.72        11.10 o
  -2  -3  14         57.76         62.14         4.15 o
  -1  -3  14         25.59         27.27         2.48 o
   0  -3  14         32.85         31.06         1.88 o
   1  -3  14        186.62        196.36         4.68 o
   2  -3  14         64.29         70.21         3.21 o
   3  -3  14          2.33          1.39         1.48 o
   4  -3  14         75.29         79.88         3.75 o
  -5  -2  14         16.41         10.81         3.09 o
  -4  -2  14         68.51         67.24         3.93 o
  -3  -2  14        264.77        237.42        13.79 o
  -2  -2  14        164.83        157.04         4.77 o
  -1  -2  14        185.51        187.06         5.53 o
   0  -2  14        185.72        175.91         4.75 o
   1  -2  14        404.55        417.46        10.65 o
   2  -2  14         33.96         40.25         3.36 o
   3  -2  14          3.76          2.67         1.52 o
   4  -2  14         27.41         41.02         6.10 o
  -6  -1  14         22.13         21.62         2.79 o
  -5  -1  14         84.41         86.42         5.73 o
  -4  -1  14         10.94         11.65         2.79 o
  -3  -1  14         54.80         60.77         4.03 o
  -2  -1  14         24.24         25.16         2.20 o
  -1  -1  14        362.86        359.35        10.01 o
   0  -1  14         41.61         40.28         3.08 o
   1  -1  14        173.48        167.85         8.39 o
   2  -1  14        206.39        201.71         8.68 o
   3  -1  14         99.61         97.86         5.00 o
   4  -1  14         37.74         41.84         7.02 o
  -6   0  14         12.03         13.82         2.43 o
  -5   0  14         31.96         35.12         3.23 o
  -4   0  14        104.97        110.81         4.45 o
  -3   0  14         59.19         61.18         3.98 o
  -2   0  14         31.20         33.02         3.11 o
  -1   0  14        176.75        174.43         5.44 o
   0   0  14        141.88        137.43         5.52 o
   1   0  14         10.73         10.39         2.43 o
   2   0  14        603.93        605.85        15.22 o
   3   0  14         78.17         84.32         3.76 o
   4   0  14         10.59          6.29         3.05 o
  -6   1  14         22.09         24.85         3.01 o
  -5   1  14         92.02         98.21         4.06 o
  -4   1  14          9.44          7.50         1.56 o
  -3   1  14         50.97         60.14         4.44 o
  -2   1  14         21.91         23.76         3.26 o
  -1   1  14        389.54        389.47         8.90 o
   0   1  14         32.72         32.45         2.70 o
   1   1  14        182.19        180.83         6.47 o
   2   1  14        186.65        190.04         6.20 o
   3   1  14        105.80        100.99         5.40 o
   4   1  14         30.39         37.12         3.82 o
  -6   2  14         41.49         49.25         3.68 o
  -5   2  14         16.24         11.36         1.99 o
  -4   2  14         73.73         75.64         4.78 o
  -3   2  14        270.27        248.29        11.20 o
  -2   2  14        133.71        133.63         3.93 o
  -1   2  14        176.13        181.81         4.57 o
   0   2  14        183.69        174.67         4.87 o
   1   2  14        395.44        401.67        10.81 o
   2   2  14         33.45         32.98         3.28 o
   3   2  14          3.01          1.65         1.60 o
   4   2  14         29.50         32.10         2.45 o
  -5   3  14         33.62         37.36         2.43 o
  -4   3  14        152.05        150.75         5.11 o
  -3   3  14        379.69        382.67         8.91 o
  -2   3  14         54.86         61.44         3.17 o
  -1   3  14         40.20         39.15         2.31 o
   0   3  14         35.76         33.17         2.39 o
   1   3  14        184.98        202.26         5.20 o
   2   3  14         60.73         62.18         3.74 o
   3   3  14          5.72          3.33         1.38 o
   4   3  14         70.36         69.69         3.37 o
  -5   4  14         49.61         46.80         3.04 o
  -4   4  14        118.78        130.33         4.66 o
  -3   4  14        142.99        141.63         5.25 o
  -2   4  14        283.19        292.82         7.61 o
  -1   4  14         37.71         38.69         2.29 o
   0   4  14        128.53        138.40         3.54 o
   1   4  14         83.46         77.86         2.58 o
   2   4  14         77.98         82.37         3.18 o
   3   4  14         38.25         36.30         2.49 o
  -4   5  14         16.32         17.50         2.43 o
  -3   5  14         45.13         53.36         3.42 o
  -2   5  14        115.75        117.27         3.77 o
  -1   5  14         28.24         29.45         2.10 o
   0   5  14         44.19         48.23         2.28 o
   1   5  14          9.42          8.49         1.31 o
   2   5  14        125.98        119.78         3.90 o
   3   5  14          5.30          4.38         1.25 o
  -3   6  14          7.95          6.70         1.81 o
  -2   6  14         33.43         35.93         1.52 o
  -1   6  14          0.13          0.27         0.78 o
   0   6  14         25.98         30.34         1.61 o
   1   6  14         51.92         55.84         2.23 o
   2   6  14        115.66        120.52         4.55 o
  -2   7  14          0.93          2.05         0.94 o
  -1   7  14         82.11         93.35         3.12 o
   0   7  14         14.40         17.12         1.63 o
  -3  -6  15         19.91         18.97         3.53 o
  -2  -6  15          8.86          4.89         1.38 o
  -1  -6  15         43.61         44.11         4.71 o
   0  -6  15         13.43         16.24         3.82 o
   1  -6  15         50.88         56.96         3.80 o
  -4  -5  15         46.53         48.22         4.04 o
  -3  -5  15         59.20         58.30         3.64 o
  -2  -5  15        254.58        276.05        14.19 o
  -1  -5  15         64.32         64.73         2.90 o
   0  -5  15         94.44         89.93         3.20 o
   1  -5  15          9.10         11.38         2.88 o
   2  -5  15        303.95        351.39        12.17 o
  -4  -4  15         38.39         38.89         3.75 o
  -3  -4  15         85.37         78.90         3.29 o
  -2  -4  15        120.13        118.10         5.25 o
  -1  -4  15        109.96        109.33         4.08 o
   0  -4  15         11.81         11.26         1.77 o
   1  -4  15         25.66         27.47         2.11 o
   2  -4  15          1.86          1.29         1.34 o
   3  -4  15         56.87         67.30         3.25 o
  -5  -3  15         31.40         37.05         5.44 o
  -4  -3  15         33.87         33.16         3.82 o
  -2  -3  15          5.32          1.61         1.56 o
  -1  -3  15         15.66         11.25         1.92 o
   0  -3  15         23.07         25.76         2.36 o
   1  -3  15         98.19         99.65         3.96 o
   2  -3  15        123.76        130.93         5.39 o
   3  -3  15          8.75         12.50         2.94 o
  -5  -2  15         10.81         11.68         2.21 o
  -4  -2  15          4.96          3.68         1.92 o
  -3  -2  15         77.02         76.18         4.13 o
  -2  -2  15        285.88        266.22         9.39 o
  -1  -2  15        136.36        132.49         7.52 o
   0  -2  15          7.36          5.69         1.73 o
   1  -2  15         15.87         16.75         2.55 o
   2  -2  15          4.62          5.59         2.79 o
   3  -2  15         46.82         55.21         5.51 o
  -5  -1  15         11.24         10.07         2.65 o
  -4  -1  15         82.00         82.34         5.88 o
  -3  -1  15          4.70          5.31         2.54 o
  -2  -1  15        123.76        111.00         7.13 o
  -1  -1  15        143.14        133.04         5.63 o
   0  -1  15        104.82        101.28         5.62 o
   1  -1  15        196.84        193.98         7.77 o
   2  -1  15        288.17        287.93         8.34 o
   3  -1  15         15.81         16.04         2.77 o
   4  -1  15          3.01          1.47         1.54 o
  -5   0  15          6.08          4.34         2.17 o
  -4   0  15          3.87          3.89         1.43 o
  -3   0  15         39.10         39.23         3.47 o
  -2   0  15          3.76          2.37         1.82 o
  -1   0  15          2.36          2.86         1.58 o
   0   0  15          1.56          2.72         1.40 o
   1   0  15          5.35          5.27         1.58 o
   2   0  15         23.33         20.24         2.43 o
   3   0  15          0.85          3.57         2.06 o
   4   0  15         11.95         15.66         2.87 o
  -5   1  15         14.03         16.38         3.96 o
  -4   1  15         82.60         91.09         8.23 o
  -3   1  15          4.30          3.71         1.46 o
  -2   1  15        134.34        133.35         8.73 o
  -1   1  15        148.16        151.35         6.61 o
   0   1  15         98.73         99.65         3.86 o
   1   1  15        197.81        199.55         6.01 o
   2   1  15        264.64        269.29        10.67 o
   3   1  15         13.53         20.44         3.68 o
   4   1  15          2.55          1.18         1.62 o
  -5   2  15          8.56          7.80         2.31 o
  -4   2  15          3.63          4.47         2.09 o
  -3   2  15         94.84         92.00         4.49 o
  -2   2  15        278.53        269.54         7.38 o
  -1   2  15        148.04        148.81         6.15 o
   0   2  15          6.67          7.17         2.84 o
   1   2  15         26.71         29.26         5.22 o
   2   2  15          4.10          3.70         1.83 o
   3   2  15         46.81         47.72         3.17 o
  -5   3  15         25.62         25.65         2.94 o
  -4   3  15         34.45         36.68         2.61 o
  -3   3  15         51.23         46.36         3.47 o
  -2   3  15         10.33          6.40         1.21 o
  -1   3  15         15.96         18.60         2.22 o
   0   3  15         16.11         17.75         2.52 o
   1   3  15        100.00        103.92         4.18 o
   2   3  15        115.19        114.05         4.96 o
   3   3  15          7.38          5.15         1.32 o
  -4   4  15         34.99         30.81         3.09 o
  -3   4  15         76.92         75.17         3.01 o
  -2   4  15        123.14        123.67         3.94 o
  -1   4  15         92.75         90.26         2.99 o
   0   4  15         11.03         10.77         1.64 o
   1   4  15         33.97         38.32         2.70 o
   2   4  15          2.17          1.76         1.91 o
   3   4  15         49.73         51.61         4.34 o
  -4   5  15         47.32         50.58         7.65 o
  -3   5  15         64.19         69.78         2.56 o
  -2   5  15        248.01        262.94         6.15 o
  -1   5  15         60.25         62.71         2.35 o
   0   5  15         88.44         90.28         3.42 o
   1   5  15         10.20          9.33         2.07 o
   2   5  15        303.10        333.28        11.31 o
  -3   6  15         22.37         22.19         2.04 o
  -2   6  15          7.04          3.38         1.07 o
  -1   6  15         48.44         44.11         3.16 o
   0   6  15         14.24         22.37         3.09 o
  -3  -5  16         41.29         40.58         3.82 o
  -2  -5  16         56.32         63.33         3.49 o
  -1  -5  16          2.95          1.38         1.93 o
   1  -5  16         21.27         24.72         6.47 o
  -4  -4  16          6.20         11.32         3.97 o
  -3  -4  16         64.64         66.98         3.51 o
  -2  -4  16         84.40         84.92         3.33 o
  -1  -4  16          1.94          0.05         2.70 o
   0  -4  16         56.94         52.56         4.26 o
   1  -4  16         42.35         47.26         5.40 o
   2  -4  16         53.83         56.13         3.49 o
  -3  -3  16          4.74          2.78         1.48 o
  -2  -3  16         87.65         91.19         4.86 o
  -1  -3  16          0.28          2.00         1.99 o
   0  -3  16          8.63          9.64         2.32 o
   1  -3  16          4.42          6.49         1.89 o
   2  -3  16          3.07          3.17         1.50 o
  -5  -2  16         37.46         45.87         3.53 o
  -4  -2  16          6.25          2.21         2.28 o
  -3  -2  16        104.34        112.47         5.69 o
  -2  -2  16          7.31          8.47         3.60 o
  -1  -2  16          3.81          5.05         2.10 o
   0  -2  16         91.52         88.01         5.22 o
   1  -2  16         78.87         85.46         4.58 o
   2  -2  16         55.53         66.00         3.50 o
   3  -2  16         36.67         33.74         4.08 o
  -4  -1  16         37.88         36.60         3.53 o
  -3  -1  16          6.94          6.80         3.90 o
  -2  -1  16         59.21         60.29         3.85 o
  -1  -1  16         65.42         64.92         6.95 o
   0  -1  16         22.60         26.15         2.44 o
   1  -1  16        182.37        196.42         8.00 o
   2  -1  16        251.99        254.28         9.12 o
   3  -1  16         29.31         37.56         3.05 o
  -5   0  16          1.90          3.60         2.79 o
  -4   0  16         19.15         19.46         2.87 o
  -3   0  16        171.16        164.43         6.87 o
  -2   0  16        710.06        732.92        25.38 o
  -1   0  16         88.80         87.92         3.70 o
   0   0  16         35.39         34.13         2.66 o
   1   0  16        348.17        384.48        14.08 o
   2   0  16        193.25        219.17         8.76 o
   3   0  16         33.95         35.58         3.64 o
  -5   1  16          3.46          2.62         1.22 o
  -4   1  16         37.88         46.15         3.39 o
  -3   1  16          4.15          3.14         1.39 o
  -2   1  16         63.92         63.37         3.87 o
  -1   1  16         75.47         75.85         3.49 o
   0   1  16         23.40         25.30         2.57 o
   1   1  16        192.26        190.40        10.33 o
   2   1  16        267.47        268.06         9.92 o
   3   1  16         38.26         38.67         3.60 o
  -5   2  16         29.62         39.18         8.38 o
  -4   2  16          8.08          8.81         1.90 o
  -3   2  16        118.70        128.80         8.82 o
  -2   2  16         12.10          8.57         3.12 o
  -1   2  16          1.60          0.53         1.40 o
   0   2  16        102.87        102.55         3.90 o
   1   2  16         76.52         81.50         4.89 o
   2   2  16         52.72         59.61         4.29 o
   3   2  16         32.17         32.86         3.31 o
  -4   3  16         22.35         21.83         3.09 o
  -3   3  16          6.73          6.91         3.24 o
  -2   3  16         82.12         85.49         7.52 o
  -1   3  16          0.12          0.07         2.94 o
   0   3  16          7.25         12.66         2.12 o
   1   3  16          8.65          9.32         2.51 o
   2   3  16          3.04          3.09         1.62 o
  -4   4  16          8.44         11.21         3.24 o
  -3   4  16         68.89         76.53         4.56 o
  -2   4  16         81.06         81.01         2.68 o
  -1   4  16          0.49          0.43         1.03 o
   0   4  16         48.91         44.17         2.70 o
   1   4  16         50.63         56.46         4.19 o
   2   4  16         49.61         51.02         3.97 o
  -3   5  16         48.44         38.22         5.22 o
  -2   5  16         46.67         56.72         2.37 o
  -1   5  16          3.00          4.42         1.03 o
   0   5  16         36.96         33.58         2.20 o
   1   5  16         20.82         20.74         2.57 o
  -1   6  16        168.85        178.02         9.55 o
  -2  -5  17        191.72        207.31        10.00 o
  -1  -5  17         38.38         40.14         4.34 o
  -3  -4  17         31.68         34.19         3.90 o
  -2  -4  17         72.09         79.51         3.53 o
  -1  -4  17          0.69          1.50         1.08 o
   0  -4  17         12.31         23.44         3.61 o
   1  -4  17         44.58         53.30         5.44 o
  -3  -3  17         41.23         41.97         3.97 o
  -2  -3  17          0.86          0.88         1.62 o
  -1  -3  17         36.18         44.31         2.59 o
   1  -3  17         10.09         11.09         2.39 o
   2  -3  17          5.77          6.64         1.95 o
  -4  -2  17         39.12         41.90         3.82 o
  -3  -2  17         21.19         23.67         3.38 o
  -2  -2  17         13.25         14.74         2.79 o
  -1  -2  17          4.62          3.04         1.55 o
   0  -2  17         82.65         87.91         3.72 o
   1  -2  17          4.16          4.68         1.70 o
   2  -2  17         18.25         26.72         2.79 o
  -4  -1  17          4.67          8.87         1.98 o
  -3  -1  17        108.30        110.26         5.19 o
  -2  -1  17        138.67        149.68         9.85 o
  -1  -1  17        102.15        117.33         6.98 o
   0  -1  17         19.95         22.75         2.32 o
   1  -1  17        140.53        156.34         4.97 o
  -4   0  17        100.99        111.39         7.38 o
  -3   0  17          1.46          1.10         1.27 o
  -2   0  17          0.30          1.69         3.24 o
  -1   0  17         13.11         10.36         2.58 o
   0   0  17        113.84        121.85         4.34 o
   1   0  17        210.97        217.11         6.65 o
   2   0  17        140.79        146.70         6.09 o
  -4   1  17          4.11          6.97         1.43 o
  -3   1  17         97.78        103.07         6.10 o
  -2   1  17        138.61        135.63         9.41 o
  -1   1  17        111.31        124.73         5.95 o
   0   1  17         18.16         20.46         2.40 o
   1   1  17        131.63        142.56         5.08 o
   2   1  17         49.76         53.70         3.71 o
  -4   2  17         42.35         49.48         3.37 o
  -3   2  17         21.26         28.31         5.73 o
  -2   2  17         19.46         12.58         2.98 o
  -1   2  17          5.12          4.36         1.39 o
   0   2  17         99.61        102.71         3.86 o
   1   2  17          5.30          3.45         1.66 o
   2   2  17         22.31         26.69         3.46 o
  -4   3  17          5.90          5.28         1.73 o
  -3   3  17         42.93         51.07         3.93 o
  -2   3  17          0.66         -0.15         1.89 o
  -1   3  17         40.16         44.91         2.63 o
   0   3  17          2.08          0.88         1.30 o
   1   3  17         16.11         10.07         5.00 o
   2   3  17          7.63          8.38         2.57 o
  -3   4  17         31.46         28.50         2.33 o
  -2   4  17         61.84         72.37         3.45 o
  -1   4  17          1.00          0.26         0.95 o
   0   4  17         12.22         24.70         6.98 o
   1   4  17         40.47         43.00         3.75 o
  -2   5  17        191.41        211.58        12.50 o
  -1   5  17         47.86         44.93         2.48 o
   0   5  17         15.77         15.29         2.43 o
  -1  -4  18          2.35          0.74         1.25 o
  -2  -3  18         14.84         15.95         2.57 o
  -1  -3  18          3.70          3.39         1.54 o
   0  -3  18         43.85         44.17         2.72 o
   1  -3  18         51.69         54.27         3.53 o
  -3  -2  18         74.24         79.76         3.48 o
  -2  -2  18         92.57         99.01         4.99 o
  -1  -2  18         24.74         24.91         2.76 o
   0  -2  18         32.86         36.78         3.93 o
   1  -2  18          9.45          5.94         1.48 o
  -3  -1  18          5.47          4.08         1.17 o
  -2  -1  18         80.27         94.18         7.72 o
  -1  -1  18         92.78         96.71         4.30 o
   0  -1  18         15.21         11.90         2.50 o
   1  -1  18         25.45         23.05         2.41 o
  -4   0  18          4.56          8.26         2.46 o
  -3   0  18         38.88         30.07         5.73 o
  -2   0  18         12.27          8.68         2.65 o
   0   0  18          4.49          3.55         1.30 o
   1   0  18         75.27         78.77         3.64 o
   2   0  18          1.51          0.74         1.41 o
  -4   1  18          9.59         12.79         6.80 o
  -3   1  18          4.35         10.07         2.65 o
  -2   1  18         93.58         85.00         4.10 o
  -1   1  18         85.95         89.51         3.64 o
   0   1  18          9.13         11.18         2.10 o
   1   1  18         23.11         28.82         6.17 o
  -3   2  18         66.71         75.65         6.76 o
  -2   2  18         93.52        106.81         4.68 o
  -1   2  18         18.11         17.30         2.59 o
   0   2  18         35.90         41.39         2.58 o
   1   2  18         15.75          7.28         3.60 o
  -3   3  18          6.30         10.97         2.22 o
  -2   3  18         21.39         25.29         2.54 o
  -1   3  18          4.90          3.44         1.20 o
   0   3  18         41.66         38.89         6.03 o
   1   3  18         55.75         59.40         3.82 o
  -2   4  18         36.39         44.99         5.59 o
  -1   4  18          4.23          1.57         1.69 o
  -2  -2  19         27.82         31.91         2.94 o
  -1  -2  19          2.06          0.84         1.23 o
   0  -2  19         20.02         19.49         2.10 o
  -3  -1  19         28.31         29.63         2.87 o
  -2  -1  19         83.46         83.00         7.28 o
  -1  -1  19         13.47         17.65         2.22 o
   0  -1  19          0.69          1.36         1.31 o
  -3   0  19          0.22          7.57         4.12 o
  -2   0  19          3.29          1.58         1.65 o
  -1   0  19          5.61          7.93         1.93 o
   0   0  19          0.68          0.74         1.22 o
  -3   1  19         26.10         36.32         5.88 o
  -2   1  19         76.84         89.79         4.41 o
  -1   1  19         13.55         13.50         2.14 o
   0   1  19          1.04          2.35         3.01 o
  -2   2  19         29.39         29.36         2.61 o
  -1   2  19          4.08          7.65         3.29 o
   0   2  19         19.60         16.24         2.32 o
                                                
